# Supplementary material for: Disentangling age-dependent DNA methylation: deterministic, stochastic, and nonlinear
Source: Sci Rep. 2021 Apr 28;11:9201. doi: 10.1038/s41598-021-88504-0 (PMC8080842; doi:10.1038/s41598-021-88504-0)
Supplement: Supplementary file 2 — Supplementary File 1. [file 41598_2021_88504_MOESM2_ESM.xlsx]

## Sheet: aVMPs males
name_cpg	isIntersect
cg00000363	X
cg00001747	X
cg00003625	X
cg00005847
cg00006081
cg00010853
cg00010954
cg00012397
cg00012522
cg00014118
cg00014998
cg00017489
cg00018128
cg00024086	X
cg00025823
cg00028211
cg00031346
cg00032205
cg00032609	X
cg00033155	X
cg00035316
cg00037441
cg00039057	X
cg00040007
cg00042409	X
cg00043788
cg00044245
cg00049047
cg00050402	X
cg00054210
cg00055359
cg00057231	X
cg00057393
cg00058163	X
cg00062245
cg00063006	X
cg00065905	X
cg00068428	X
cg00069860	X
cg00070042
cg00070052
cg00070383
cg00072426	X
cg00072720
cg00073837
cg00075920	X
cg00078513
cg00080125	X
cg00081087
cg00083059
cg00085416	X
cg00087153	X
cg00087368
cg00089091
cg00090521
cg00091060	X
cg00095594	X
cg00095859	X
cg00096810	X
cg00097146
cg00097384
cg00099295	X
cg00104845	X
cg00107187	X
cg00107772
cg00109076
cg00109703
cg00112314	X
cg00112685
cg00114478	X
cg00115954
cg00116092	X
cg00123478
cg00132255	X
cg00134667
cg00137016
cg00142642	X
cg00144335	X
cg00145079	X
cg00146004	X
cg00146676	X
cg00147509	X
cg00150080	X
cg00154888	X
cg00155619	X
cg00157572
cg00162231
cg00164189
cg00166216	X
cg00166372
cg00169725	X
cg00177127	X
cg00177388
cg00178249
cg00178850	X
cg00179070
cg00181125
cg00181834	X
cg00184376
cg00187229	X
cg00194126
cg00198586
cg00202460
cg00207428	X
cg00209038
cg00210562	X
cg00213142
cg00214791
cg00215432
cg00216901	X
cg00218620
cg00220294
cg00221382
cg00225196	X
cg00229368
cg00229754
cg00231483
cg00231504
cg00231945
cg00233948
cg00234446
cg00238249	X
cg00241941
cg00242031
cg00242976
cg00244745
cg00244882
cg00246386	X
cg00247334	X
cg00250430
cg00252615
cg00254133
cg00255726
cg00256593
cg00256932	X
cg00258873
cg00262054	X
cg00262344	X
cg00262621	X
cg00278547
cg00281837	X
cg00284173
cg00284259	X
cg00289546
cg00290086
cg00290340
cg00292135
cg00296182
cg00297721	X
cg00302494
cg00303183
cg00303541
cg00303982	X
cg00306112	X
cg00306311	X
cg00310215	X
cg00310588	X
cg00313750
cg00316839	X
cg00318347	X
cg00323695
cg00325750	X
cg00327072
cg00331501	X
cg00332937
cg00335712	X
cg00336164
cg00340052	X
cg00342891
cg00344443
cg00347198
cg00348762	X
cg00350503
cg00353773	X
cg00356645
cg00362569
cg00364457
cg00366103	X
cg00366359	X
cg00366505
cg00373499	X
cg00373707	X
cg00374747	X
cg00375250
cg00375983
cg00376480
cg00376654	X
cg00377344	X
cg00379467	X
cg00379648
cg00384701	X
cg00385441
cg00387704
cg00388287
cg00388812
cg00390775
cg00397986
cg00402533	X
cg00405198
cg00406211	X
cg00408348	X
cg00408678
cg00410370
cg00410600
cg00414835
cg00418943	X
cg00421139	X
cg00423030	X
cg00423153	X
cg00423443	X
cg00425918
cg00426659	X
cg00426720
cg00431699	X
cg00432049	X
cg00440531	X
cg00445126
cg00448191
cg00449390
cg00452257
cg00458754
cg00458965
cg00461612	X
cg00462570
cg00464519
cg00469015
cg00470051
cg00471141
cg00472029	X
cg00474031	X
cg00475109	X
cg00475509	X
cg00487187
cg00489401	X
cg00491418
cg00491927	X
cg00492873
cg00492979	X
cg00495860
cg00500507	X
cg00502190
cg00502444
cg00503383	X
cg00505045	X
cg00507154
cg00509431
cg00510598
cg00511674
cg00515669
cg00516067	X
cg00518190
cg00521703	X
cg00526276	X
cg00527489	X
cg00531453
cg00538458	X
cg00546005
cg00548633	X
cg00553886
cg00563845	X
cg00565882	X
cg00566320
cg00566759	X
cg00573338
cg00575005	X
cg00579520
cg00580965
cg00582524	X
cg00589006	X
cg00589520	X
cg00593116	X
cg00594011
cg00597687	X
cg00599124	X
cg00604202
cg00609834
cg00611495	X
cg00613752
cg00614182
cg00615473
cg00616687	X
cg00620976
cg00622318
cg00625351
cg00630724
cg00637687
cg00637688
cg00638020
cg00639615	X
cg00643897	X
cg00644823
cg00657287
cg00660608
cg00664406
cg00666842
cg00666903
cg00668303	X
cg00671386
cg00673365
cg00674365	X
cg00675037
cg00675229	X
cg00677574
cg00677866
cg00683332
cg00686880
cg00687447	X
cg00688297	X
cg00688447	X
cg00690148	X
cg00691240	X
cg00692780	X
cg00698908	X
cg00699945	X
cg00699993
cg00700487
cg00701706	X
cg00702547
cg00703898
cg00705808	X
cg00705992	X
cg00712409
cg00714725	X
cg00716083
cg00720047	X
cg00720747	X
cg00725356
cg00727673	X
cg00731683
cg00732251	X
cg00741609
cg00741634	X
cg00745725	X
cg00747647	X
cg00748373	X
cg00758915	X
cg00760935
cg00761968
cg00762160
cg00766220	X
cg00767496
cg00767581	X
cg00768359	X
cg00769305	X
cg00770784	X
cg00777689	X
cg00782645	X
cg00791253	X
cg00792849
cg00796424	X
cg00797104
cg00802903	X
cg00803453
cg00804628	X
cg00806461
cg00812438
cg00812833
cg00812921	X
cg00814580	X
cg00817189	X
cg00824767
cg00830029
cg00831735
cg00831929
cg00834922	X
cg00837398	X
cg00842325	X
cg00844308	X
cg00849713
cg00852622	X
cg00856580	X
cg00858855
cg00865857
cg00868523
cg00870242
cg00872726	X
cg00873050
cg00880157
cg00880984
cg00883565
cg00884093	X
cg00892368	X
cg00894252
cg00901320
cg00901401	X
cg00903099
cg00904966	X
cg00908526	X
cg00908571
cg00909514
cg00910067
cg00910882	X
cg00913949
cg00916255
cg00916884	X
cg00917031	X
cg00917569	X
cg00920572
cg00924143
cg00926420	X
cg00929523
cg00931520	X
cg00934882
cg00935653
cg00941836
cg00943382
cg00947324
cg00947878
cg00950265	X
cg00954878	X
cg00955967	X
cg00956199	X
cg00959431
cg00960305	X
cg00963169	X
cg00964997	X
cg00967552
cg00969119
cg00971737	X
cg00977696
cg00982919	X
cg00992850
cg00993308	X
cg00998744
cg01002529
cg01003599	X
cg01003803
cg01003961
cg01007305
cg01019875	X
cg01020744
cg01021742
cg01024444	X
cg01030476
cg01039498
cg01040533
cg01043616
cg01047631
cg01049674	X
cg01053273	X
cg01054110	X
cg01057656
cg01065599
cg01066157
cg01068944	X
cg01069941
cg01072952	X
cg01075271
cg01078446	X
cg01082601	X
cg01085224	X
cg01087129	X
cg01088070
cg01094687	X
cg01096266	X
cg01098959	X
cg01100521	X
cg01102379	X
cg01109464
cg01111358	X
cg01115857	X
cg01117549	X
cg01121712
cg01122241
cg01130127
cg01137401
cg01146063
cg01150433
cg01153166
cg01156070	X
cg01156834
cg01157780	X
cg01158220	X
cg01158277	X
cg01158822
cg01160311
cg01160394
cg01160882	X
cg01166145
cg01167755
cg01171887	X
cg01174140
cg01179012	X
cg01182865	X
cg01184975	X
cg01185754	X
cg01186457	X
cg01187496	X
cg01187505
cg01187920
cg01187997	X
cg01188146	X
cg01188592	X
cg01190974
cg01194371	X
cg01202155
cg01202197
cg01202265
cg01202519
cg01205584
cg01206378
cg01212887	X
cg01213519
cg01214155	X
cg01218148	X
cg01222324
cg01231108
cg01240795
cg01242698	X
cg01245966
cg01247836	X
cg01249187
cg01255414
cg01255417
cg01258050
cg01261351
cg01263386	X
cg01268824	X
cg01269620
cg01278041
cg01281285
cg01281776	X
cg01281851	X
cg01283246	X
cg01284619	X
cg01289544	X
cg01294695
cg01295203	X
cg01297370	X
cg01297721
cg01298678	X
cg01298731	X
cg01301339	X
cg01302668	X
cg01307130
cg01307442	X
cg01309213	X
cg01309744
cg01311151
cg01312482
cg01316476
cg01320130	X
cg01327602	X
cg01338043	X
cg01339704
cg01345315
cg01352108
cg01352175
cg01353960
cg01354961
cg01355392
cg01360413
cg01360618
cg01362243
cg01365639	X
cg01366595	X
cg01368230
cg01368777
cg01376826	X
cg01376829
cg01379846	X
cg01384143
cg01384488	X
cg01386425	X
cg01388889	X
cg01396022
cg01396157	X
cg01396387
cg01396587
cg01397449	X
cg01397939
cg01401344
cg01401460
cg01402735	X
cg01404163
cg01405040
cg01409985
cg01410472
cg01410500	X
cg01410876
cg01411823
cg01414185	X
cg01418291	X
cg01419967
cg01421380	X
cg01422797
cg01423389
cg01425680
cg01427458
cg01431114
cg01434559
cg01435515
cg01435574
cg01435791	X
cg01436608
cg01436998
cg01440841
cg01441698	X
cg01442601
cg01444397
cg01445580
cg01446798
cg01447831	X
cg01448470
cg01449136
cg01453052
cg01455981	X
cg01456609
cg01461410
cg01470356	X
cg01471264	X
cg01473249	X
cg01474424	X
cg01474720
cg01476222
cg01486146
cg01487433
cg01490094	X
cg01492523
cg01496199
cg01497613
cg01499172
cg01499197
cg01499522	X
cg01499591	X
cg01500844	X
cg01502373
cg01503065
cg01507019	X
cg01508380
cg01510388
cg01512155	X
cg01513392	X
cg01514490
cg01515835	X
cg01524853
cg01534145	X
cg01537995
cg01539483	X
cg01540595	X
cg01541178
cg01541867
cg01543654
cg01546729
cg01552347	X
cg01555614	X
cg01558212
cg01558241	X
cg01566396	X
cg01566526	X
cg01566552	X
cg01566965	X
cg01569076	X
cg01570972	X
cg01573089
cg01577751
cg01580681
cg01581781	X
cg01585852
cg01587896	X
cg01590541	X
cg01591152
cg01593378	X
cg01595325	X
cg01595870
cg01596834
cg01597373
cg01607625	X
cg01609420
cg01610165	X
cg01610857
cg01614478	X
cg01620785	X
cg01626681	X
cg01629716
cg01635405	X
cg01637233
cg01639898
cg01641792
cg01642521	X
cg01642653
cg01643580
cg01644611
cg01650726	X
cg01658421
cg01658960	X
cg01659176	X
cg01661247	X
cg01663016
cg01663825
cg01664108	X
cg01682504
cg01683215	X
cg01687040
cg01689053
cg01689532
cg01691768
cg01693328	X
cg01693598	X
cg01695225
cg01695643
cg01696605	X
cg01704105	X
cg01705934
cg01707976	X
cg01713438	X
cg01713701	X
cg01713950
cg01715450	X
cg01718116	X
cg01718322
cg01719832	X
cg01720455
cg01726393	X
cg01728554	X
cg01729262
cg01734112
cg01737465
cg01738095
cg01744822	X
cg01749436
cg01756103
cg01757312
cg01758314
cg01763749
cg01763890	X
cg01767885
cg01768082
cg01769428	X
cg01771019
cg01774878	X
cg01777643	X
cg01778589	X
cg01778926	X
cg01779765	X
cg01783070	X
cg01785490
cg01790002
cg01790894	X
cg01791232	X
cg01791421
cg01794501	X
cg01794676
cg01796228
cg01796676	X
cg01797488
cg01798261
cg01799734	X
cg01803766	X
cg01804429
cg01805282
cg01807241
cg01809941
cg01811100	X
cg01811796	X
cg01812146	X
cg01815538
cg01815626	X
cg01815671
cg01819137
cg01820273	X
cg01821923
cg01822130	X
cg01823497
cg01824410
cg01824511
cg01825295	X
cg01830023
cg01832737
cg01838004
cg01841839	X
cg01844176	X
cg01844642
cg01847380
cg01851450
cg01853561
cg01855272	X
cg01858517	X
cg01859340
cg01862160	X
cg01864564
cg01864982	X
cg01865609
cg01866606
cg01869186
cg01869193
cg01870826	X
cg01871907
cg01874877
cg01875459
cg01879039	X
cg01879437
cg01881966
cg01882866
cg01883195	X
cg01883408	X
cg01883425	X
cg01889237
cg01890568
cg01895740	X
cg01900364
cg01901262
cg01906944	X
cg01910638
cg01911239
cg01914059
cg01915516	X
cg01919701
cg01921323	X
cg01921432
cg01923037
cg01923999	X
cg01924448
cg01926238	X
cg01926269
cg01927745
cg01930441	X
cg01932956	X
cg01935149
cg01936370
cg01938650
cg01939453	X
cg01940425
cg01941755	X
cg01942962	X
cg01944655
cg01946191
cg01948062
cg01951459	X
cg01951617	X
cg01951879
cg01952313
cg01952953	X
cg01953390	X
cg01953482	X
cg01953658
cg01956420
cg01957088
cg01958550	X
cg01960016	X
cg01960979
cg01961153
cg01962086
cg01963623	X
cg01967399	X
cg01967564
cg01973804	X
cg01974027
cg01974921
cg01977082	X
cg01980311	X
cg01983682
cg01984743
cg01995289	X
cg01995468
cg01995743
cg01997272
cg01997590	X
cg02000882	X
cg02008818
cg02010738
cg02014416	X
cg02015909	X
cg02019333
cg02021606	X
cg02022808	X
cg02023167
cg02023469
cg02024846
cg02029926	X
cg02031359	X
cg02034102
cg02039400	X
cg02041677
cg02043000
cg02044219
cg02047300	X
cg02048922
cg02051616
cg02051924
cg02053678	X
cg02055963
cg02056653
cg02057943	X
cg02060689
cg02061173
cg02063488	X
cg02063759
cg02065182
cg02066681	X
cg02069390	X
cg02071005
cg02071172
cg02071305	X
cg02071572	X
cg02072366
cg02075324
cg02079741	X
cg02081266	X
cg02083836	X
cg02084669	X
cg02085119	X
cg02085507	X
cg02086467
cg02086801	X
cg02091109	X
cg02093112	X
cg02099543	X
cg02102684
cg02104644	X
cg02113429
cg02115911
cg02120611	X
cg02121529
cg02124383
cg02130133	X
cg02130905
cg02131639	X
cg02132909
cg02141498
cg02144933
cg02145668
cg02145916
cg02150988
cg02154186
cg02155658	X
cg02156870
cg02164046
cg02165099	X
cg02165692
cg02167438
cg02171435
cg02172312
cg02174748
cg02177231
cg02183025
cg02184008
cg02187214
cg02188443	X
cg02188818	X
cg02190127	X
cg02192673	X
cg02197194	X
cg02197293
cg02205443	X
cg02222728
cg02225716
cg02228111	X
cg02232208
cg02234281	X
cg02235249
cg02236554
cg02237906	X
cg02238549	X
cg02241330
cg02244583	X
cg02245004	X
cg02246426
cg02246609
cg02246725
cg02249732
cg02251175	X
cg02251224	X
cg02257405
cg02257550	X
cg02258703
cg02258724	X
cg02267992	X
cg02268229
cg02269978	X
cg02270412	X
cg02270420
cg02275418
cg02280132	X
cg02281208
cg02282382
cg02283931	X
cg02285812
cg02293118
cg02294055
cg02299940
cg02301039	X
cg02303805	X
cg02304233	X
cg02305687
cg02305765	X
cg02306630	X
cg02306798
cg02307586
cg02315096	X
cg02315271
cg02317400	X
cg02319354
cg02320980	X
cg02327563	X
cg02330874	X
cg02331883	X
cg02334987	X
cg02337355	X
cg02339211	X
cg02340541	X
cg02340556	X
cg02341264
cg02342594
cg02343254
cg02343736
cg02344833	X
cg02348634	X
cg02350320
cg02357491	X
cg02358362
cg02369052
cg02370113	X
cg02377690	X
cg02377941	X
cg02378847	X
cg02382795
cg02384481	X
cg02386403
cg02387244
cg02389590	X
cg02390209
cg02391509
cg02392228	X
cg02397571	X
cg02400572
cg02402706	X
cg02405517	X
cg02409815
cg02410887
cg02410959	X
cg02411275
cg02412616
cg02414785
cg02419920
cg02428792
cg02431597
cg02434007	X
cg02434554	X
cg02438107
cg02441747
cg02443658	X
cg02446073
cg02447462
cg02451853	X
cg02463418
cg02466572
cg02466947
cg02467990	X
cg02472291
cg02473254	X
cg02473606	X
cg02480199
cg02481256	X
cg02486259
cg02487453
cg02487823
cg02488942
cg02490736
cg02490989
cg02495823	X
cg02500231	X
cg02502307	X
cg02509086
cg02510853
cg02518216
cg02518691	X
cg02520281	X
cg02523640	X
cg02523679	X
cg02524946
cg02527112
cg02535060
cg02539074	X
cg02539153	X
cg02539798	X
cg02556634	X
cg02558364
cg02562344	X
cg02566952
cg02569613
cg02570115	X
cg02571055
cg02571816	X
cg02573472	X
cg02575092
cg02580763	X
cg02581587
cg02582957
cg02587648	X
cg02592403	X
cg02593403	X
cg02593932
cg02595377	X
cg02600625
cg02605776	X
cg02605996
cg02609127	X
cg02610222
cg02613418	X
cg02613510	X
cg02613937	X
cg02614657	X
cg02616405	X
cg02620054	X
cg02621528
cg02623050
cg02624701
cg02626129	X
cg02627966	X
cg02629761
cg02630214
cg02630604
cg02630677	X
cg02639634	X
cg02640041	X
cg02640638	X
cg02644510
cg02645563
cg02645970	X
cg02646528
cg02657401
cg02657836
cg02658730	X
cg02662277
cg02664349
cg02664812
cg02672737	X
cg02674384
cg02674474	X
cg02675264	X
cg02675652
cg02676375
cg02678482
cg02682050	X
cg02683307
cg02686662	X
cg02689863
cg02690638
cg02692390
cg02693870	X
cg02694017
cg02698886	X
cg02704217	X
cg02705835	X
cg02711397	X
cg02711929
cg02713563	X
cg02714994
cg02716646	X
cg02721902
cg02725885	X
cg02728101
cg02732583	X
cg02735446
cg02735486	X
cg02736395	X
cg02739346	X
cg02741226	X
cg02741521
cg02741554	X
cg02741882
cg02742906
cg02743222
cg02744524	X
cg02745636
cg02748539
cg02751808	X
cg02756107
cg02756845	X
cg02757172	X
cg02758628
cg02759110	X
cg02759846
cg02760031	X
cg02760962	X
cg02767242
cg02767613
cg02771202
cg02771240
cg02772430	X
cg02773086
cg02773433
cg02774935
cg02775927	X
cg02778609	X
cg02779944	X
cg02780743	X
cg02780787	X
cg02782895	X
cg02783918
cg02788090	X
cg02793451	X
cg02793828	X
cg02795014
cg02795515	X
cg02798576
cg02798848
cg02799466	X
cg02800607
cg02801786
cg02801789
cg02802029	X
cg02805920
cg02807192	X
cg02807948	X
cg02811232
cg02812207
cg02814552	X
cg02816003
cg02816729
cg02824202	X
cg02824386
cg02824817
cg02824888	X
cg02825511	X
cg02825985	X
cg02828023	X
cg02831267
cg02834909
cg02835756
cg02837536	X
cg02837600
cg02838178
cg02840025
cg02849309
cg02851558	X
cg02856109
cg02861071	X
cg02863073	X
cg02863339	X
cg02864688	X
cg02866639
cg02871313	X
cg02873528
cg02876258	X
cg02877240
cg02881274	X
cg02881570	X
cg02881929
cg02884884	X
cg02886188
cg02888990	X
cg02890863
cg02892286
cg02895447
cg02900766
cg02903680
cg02909379
cg02918054	X
cg02919615
cg02920216
cg02923264
cg02923706
cg02928699
cg02930239
cg02930419	X
cg02931604	X
cg02932669
cg02932854	X
cg02934525	X
cg02935338
cg02938303	X
cg02938926	X
cg02943604
cg02946294
cg02950427
cg02951552
cg02957270	X
cg02962521	X
cg02962597	X
cg02964724	X
cg02969141	X
cg02971322
cg02971581
cg02974928	X
cg02976309
cg02980621	X
cg02984009	X
cg02984188	X
cg02986266	X
cg02988798	X
cg02988826	X
cg02990869
cg02992639
cg02995664	X
cg02998861
cg02999013	X
cg03000419
cg03002848	X
cg03004330	X
cg03011535	X
cg03011658
cg03012170
cg03015592
cg03017135
cg03018058
cg03018163	X
cg03018478	X
cg03023152	X
cg03024372	X
cg03024537
cg03024742	X
cg03026462
cg03029752
cg03032098
cg03041029	X
cg03041841
cg03043130	X
cg03043822	X
cg03044239
cg03044249	X
cg03044725
cg03049846
cg03051449
cg03051983	X
cg03064005
cg03068319	X
cg03068497	X
cg03069267	X
cg03070297	X
cg03071876
cg03072621
cg03077533
cg03078043
cg03078269	X
cg03080336
cg03084724
cg03084983	X
cg03085170
cg03090969	X
cg03091551
cg03095188	X
cg03101021
cg03101664
cg03103192
cg03103611
cg03104428
cg03104936
cg03106958
cg03107393
cg03108347	X
cg03109827	X
cg03111404
cg03111498
cg03117976	X
cg03129384	X
cg03129884
cg03130418	X
cg03132773	X
cg03136646
cg03140968	X
cg03144922
cg03145930	X
cg03150515	X
cg03153360	X
cg03154717	X
cg03157027
cg03157509
cg03159409
cg03160508	X
cg03165195	X
cg03165807	X
cg03167683
cg03167953	X
cg03168896	X
cg03178798	X
cg03181248	X
cg03182908	X
cg03183004	X
cg03186877	X
cg03191962
cg03196381	X
cg03202564
cg03204605	X
cg03206445	X
cg03207868
cg03209642
cg03213505
cg03215419
cg03222868
cg03224572
cg03226114
cg03226958
cg03229638
cg03233793	X
cg03234186	X
cg03234732
cg03234813	X
cg03235603
cg03236397
cg03240511
cg03243226
cg03244696
cg03246914
cg03248761
cg03250870
cg03251918
cg03253737
cg03255783
cg03258472	X
cg03260765
cg03261800	X
cg03261948
cg03268063	X
cg03270619	X
cg03270710
cg03272310	X
cg03278726
cg03279522	X
cg03282439
cg03283080
cg03287340	X
cg03287574
cg03290530
cg03292544	X
cg03295107
cg03297092
cg03299042
cg03301200	X
cg03301582	X
cg03308494
cg03312716	X
cg03317642	X
cg03318695	X
cg03320170
cg03321784
cg03323462
cg03325403
cg03331387	X
cg03332469
cg03333330
cg03335216
cg03336167
cg03340356	X
cg03340466
cg03340754	X
cg03342498
cg03348397
cg03349020	X
cg03351460	X
cg03353394	X
cg03353445	X
cg03354113
cg03354340
cg03357798	X
cg03361164
cg03363256	X
cg03364108
cg03365311
cg03365437
cg03365751
cg03369269
cg03369807	X
cg03370738	X
cg03377610
cg03382121
cg03383382
cg03388789
cg03389653	X
cg03390245	X
cg03390717
cg03391464	X
cg03391684	X
cg03393017
cg03393602	X
cg03395191
cg03398865
cg03399028
cg03399199	X
cg03402161	X
cg03404027	X
cg03405909
cg03419014
cg03422911
cg03428864
cg03430846	X
cg03431165
cg03437151
cg03437186
cg03437675	X
cg03441993
cg03442378
cg03442425	X
cg03443455
cg03444566
cg03445310
cg03446636	X
cg03450948	X
cg03453917
cg03454541
cg03456993
cg03457195	X
cg03465506	X
cg03466326	X
cg03466930	X
cg03467087
cg03468072	X
cg03469233	X
cg03469805
cg03471571
cg03473127
cg03475509	X
cg03475665
cg03478497	X
cg03479694	X
cg03480346
cg03481509
cg03482682
cg03483632
cg03489492
cg03489974	X
cg03490331
cg03495195
cg03504078	X
cg03504245
cg03504310
cg03505501
cg03506640	X
cg03509094	X
cg03509106
cg03511754	X
cg03512426
cg03514351
cg03519967
cg03522256
cg03531247	X
cg03531853
cg03531951
cg03533294	X
cg03536474	X
cg03537942
cg03538430
cg03540731
cg03545972
cg03546235
cg03547905	X
cg03551401	X
cg03553278	X
cg03553308	X
cg03566107
cg03567830	X
cg03577486	X
cg03582327
cg03585912
cg03586879
cg03587978	X
cg03590668	X
cg03593578
cg03595348
cg03602029
cg03602360	X
cg03603211	X
cg03604278
cg03605773	X
cg03607115
cg03607117
cg03607907	X
cg03610073	X
cg03612747
cg03616221	X
cg03620853	X
cg03626024
cg03627989	X
cg03630273
cg03632704
cg03634778
cg03637696	X
cg03637815	X
cg03641225	X
cg03646354
cg03657350	X
cg03658578	X
cg03659519	X
cg03668103
cg03669698	X
cg03670452	X
cg03671700
cg03671802
cg03682366	X
cg03682622
cg03683166
cg03684893
cg03688400
cg03689386
cg03690956
cg03692651
cg03694157
cg03695613	X
cg03696599
cg03697308
cg03702686
cg03702975	X
cg03707967	X
cg03711016
cg03712816	X
cg03716999
cg03719040
cg03719083
cg03722052	X
cg03726881
cg03727202
cg03728395
cg03731646
cg03733760
cg03733979
cg03734874
cg03735496	X
cg03742238
cg03742629
cg03745383	X
cg03745431
cg03748503
cg03750144
cg03753331	X
cg03754153	X
cg03754708
cg03759824
cg03761513	X
cg03762366	X
cg03767970
cg03768175	X
cg03769383
cg03774514	X
cg03782157
cg03782861
cg03783410
cg03783663
cg03783925
cg03792653	X
cg03796751
cg03799283
cg03803177	X
cg03803861	X
cg03817667
cg03817727	X
cg03821689
cg03822639	X
cg03826618	X
cg03827337
cg03827835	X
cg03828328	X
cg03842258
cg03843000
cg03852018
cg03853809
cg03859162
cg03860890
cg03863591
cg03867429	X
cg03871267
cg03872584	X
cg03873392	X
cg03874199
cg03875195	X
cg03882612
cg03883256
cg03883348	X
cg03885271
cg03885646	X
cg03888033	X
cg03890222
cg03890691
cg03893271
cg03896611
cg03897407
cg03898631
cg03903246	X
cg03905867	X
cg03906434	X
cg03909509
cg03914284
cg03914922
cg03917138	X
cg03918433
cg03923071
cg03923432
cg03928546	X
cg03929570	X
cg03930209
cg03934392
cg03936104
cg03938015
cg03938558
cg03942932
cg03943218	X
cg03945700
cg03945800
cg03947814
cg03954144	X
cg03955767	X
cg03958979
cg03959347
cg03960072	X
cg03963198	X
cg03963391	X
cg03964958
cg03965648
cg03970036
cg03974889
cg03978579	X
cg03979754
cg03980745	X
cg03981954
cg03982074	X
cg03983645
cg03986829
cg03987192	X
cg03988540
cg03992259
cg03992976	X
cg04002486	X
cg04004904	X
cg04005378
cg04007028
cg04007303
cg04008901
cg04017479
cg04018622	X
cg04021856
cg04023483
cg04025150
cg04030615
cg04035209
cg04035377	X
cg04037970	X
cg04038019
cg04040095
cg04043150
cg04045079
cg04048259
cg04053118
cg04058153
cg04058237	X
cg04058593	X
cg04058752
cg04059568
cg04060571
cg04064327
cg04066824	X
cg04074140	X
cg04075781
cg04078980	X
cg04079301
cg04080057
cg04080282	X
cg04080994	X
cg04085339	X
cg04085901	X
cg04087039	X
cg04088817
cg04090392
cg04095776
cg04099095	X
cg04100395
cg04100532	X
cg04100843
cg04101351
cg04103021
cg04103761
cg04105966	X
cg04111071	X
cg04113225	X
cg04115680	X
cg04116766
cg04118306
cg04120329	X
cg04120520
cg04125341	X
cg04127342
cg04129469
cg04132452
cg04136610
cg04139449
cg04139849	X
cg04140525
cg04141813
cg04146745
cg04150055
cg04153489	X
cg04153838	X
cg04157263
cg04166294
cg04166411
cg04171425
cg04176169
cg04177244
cg04178852
cg04180086
cg04184232	X
cg04191403	X
cg04193160	X
cg04196345
cg04202002	X
cg04206967
cg04207084
cg04211175	X
cg04213854
cg04214878	X
cg04215800
cg04218035
cg04218899	X
cg04222358
cg04222582
cg04223548	X
cg04224786	X
cg04227922
cg04231050	X
cg04242396	X
cg04242577	X
cg04243368	X
cg04249142
cg04249191
cg04249559
cg04251368	X
cg04255278
cg04255770
cg04255879
cg04257123	X
cg04258138
cg04260557
cg04261138
cg04265261	X
cg04268950	X
cg04270401	X
cg04272694	X
cg04278702
cg04282298
cg04283162	X
cg04283815	X
cg04283938
cg04284530	X
cg04285869
cg04286337	X
cg04287168	X
cg04289036
cg04289385
cg04290586	X
cg04293085	X
cg04293460	X
cg04295543	X
cg04301263	X
cg04303382
cg04304333	X
cg04304770
cg04305621
cg04308185	X
cg04309849	X
cg04311403	X
cg04316624
cg04319873
cg04321714
cg04325221	X
cg04325312
cg04326854
cg04327538
cg04329390
cg04330874
cg04332163	X
cg04336379
cg04338871	X
cg04343101	X
cg04347016	X
cg04347874	X
cg04349021	X
cg04359250
cg04365721
cg04367345
cg04367503	X
cg04368939
cg04369919
cg04376312
cg04376747	X
cg04380681	X
cg04383462	X
cg04383849
cg04384626	X
cg04386206
cg04386642	X
cg04391463	X
cg04391972
cg04392320
cg04392469	X
cg04396772
cg04397433
cg04399085
cg04402891
cg04406762
cg04407305
cg04410756
cg04415599
cg04415610	X
cg04415798	X
cg04415896
cg04419610	X
cg04421679	X
cg04425920
cg04427498
cg04432319
cg04442388	X
cg04450459
cg04453050	X
cg04455646	X
cg04457069
cg04457792	X
cg04457979	X
cg04461228	X
cg04464276
cg04471325	X
cg04471507	X
cg04472001	X
cg04475027	X
cg04476626
cg04481779	X
cg04485799
cg04486013
cg04486778
cg04489586
cg04494873
cg04496108
cg04498349
cg04500084
cg04503600	X
cg04504043
cg04508964
cg04512917	X
cg04513422
cg04513912	X
cg04514024	X
cg04514249	X
cg04518195	X
cg04518342	X
cg04521004	X
cg04521867	X
cg04522984
cg04524088	X
cg04525757
cg04527868	X
cg04536893
cg04543008	X
cg04548463	X
cg04548856
cg04550474
cg04552470
cg04553838
cg04556008
cg04560225
cg04561571
cg04565337
cg04568564	X
cg04569615	X
cg04571163
cg04574034
cg04575395	X
cg04579493
cg04580344	X
cg04580872
cg04590184
cg04591032
cg04591230
cg04592728	X
cg04593696	X
cg04599026	X
cg04599922
cg04600297
cg04600466
cg04602007
cg04606861
cg04611395
cg04611437
cg04612055
cg04615460
cg04615865
cg04617428
cg04617948	X
cg04621893	X
cg04622601	X
cg04625975
cg04633225
cg04637478
cg04640913	X
cg04640971
cg04641171
cg04643822
cg04648480	X
cg04652097	X
cg04654363
cg04660422
cg04664342	X
cg04664697
cg04670666
cg04672706
cg04674201	X
cg04674315
cg04682845	X
cg04683824	X
cg04684114	X
cg04684152
cg04684267
[truncated: 7,628 more rows]

## Sheet: aVMPs females
name_cpg	isIntersect
cg00003625	X
cg00010946	X
cg00027669	X
cg00028678	X
cg00028935
cg00039176	X
cg00080125	X
cg00085416	X
cg00091060	X
cg00095859	X
cg00100948
cg00108282	X
cg00112314
cg00116430	X
cg00128695	X
cg00146004	X
cg00151250
cg00152008
cg00152799	X
cg00169419	X
cg00176718
cg00179374	X
cg00186954
cg00187229
cg00216901	X
cg00231483
cg00231945
cg00241941
cg00247334	X
cg00254771	X
cg00257047	X
cg00258809
cg00262344
cg00281837	X
cg00292669	X
cg00301660
cg00319893	X
cg00319912	X
cg00340850	X
cg00349061	X
cg00350942	X
cg00363845	X
cg00369376
cg00373467	X
cg00376544
cg00377344
cg00379467	X
cg00381622	X
cg00382053
cg00401745	X
cg00406211
cg00408278	X
cg00412842
cg00433296
cg00454305
cg00456326	X
cg00458965	X
cg00469015	X
cg00471000
cg00475109	X
cg00478710	X
cg00490976
cg00513205	X
cg00515457
cg00526276	X
cg00564164	X
cg00573124	X
cg00575090
cg00580652
cg00584422	X
cg00586058
cg00588430	X
cg00589006	X
cg00594561
cg00599124	X
cg00639615	X
cg00643392	X
cg00644317	X
cg00661970
cg00668303	X
cg00683332	X
cg00699945
cg00712841	X
cg00718684
cg00743094	X
cg00766220	X
cg00768359	X
cg00770443
cg00789528	X
cg00817189
cg00817502	X
cg00828618	X
cg00841408	X
cg00841760
cg00883218	X
cg00884844	X
cg00887755
cg00889398
cg00913360
cg00917569	X
cg00931520	X
cg00933542	X
cg00943382	X
cg00950265	X
cg00954878	X
cg00960700	X
cg00970752
cg01011530	X
cg01043845	X
cg01050273
cg01052879	X
cg01054110	X
cg01073463
cg01096266	X
cg01102379	X
cg01115569	X
cg01115857	X
cg01117549	X
cg01120391	X
cg01136458	X
cg01139880
cg01142721	X
cg01155039
cg01157780	X
cg01171887	X
cg01184449	X
cg01187505
cg01192900	X
cg01193403
cg01205267
cg01234610	X
cg01241007
cg01242698	X
cg01262208	X
cg01270206
cg01273802	X
cg01281157
cg01283246	X
cg01309213	X
cg01319235	X
cg01332534
cg01340163
cg01376826
cg01396157	X
cg01418527
cg01420688	X
cg01421830	X
cg01430344	X
cg01434559
cg01440796
cg01440864	X
cg01444397	X
cg01455398	X
cg01471264	X
cg01507019
cg01519063	X
cg01536884	X
cg01541867	X
cg01566396	X
cg01566965	X
cg01567783	X
cg01572884
cg01587896
cg01601949	X
cg01615333
cg01632288	X
cg01635555	X
cg01655427
cg01657556	X
cg01659176	X
cg01660716
cg01661247	X
cg01692978	X
cg01693598
cg01695643
cg01705131
cg01706824	X
cg01707976
cg01713950
cg01716975	X
cg01718322	X
cg01755541
cg01763890	X
cg01775897
cg01776738	X
cg01799458
cg01807241	X
cg01812146	X
cg01823161	X
cg01837574	X
cg01847380	X
cg01848457	X
cg01862688	X
cg01889893	X
cg01908551
cg01929699	X
cg01931792	X
cg01942816
cg01944655
cg01952953	X
cg01953482	X
cg01962676	X
cg01967564
cg01967642
cg01990997	X
cg01996116	X
cg01998213	X
cg02013987
cg02017347	X
cg02024846	X
cg02027878	X
cg02037905	X
cg02056653	X
cg02057943	X
cg02063488	X
cg02069674	X
cg02077276	X
cg02097479	X
cg02105326	X
cg02106850
cg02111032	X
cg02128086	X
cg02131639	X
cg02143988	X
cg02149446	X
cg02164088	X
cg02172492
cg02174341	X
cg02174884
cg02176915	X
cg02179700
cg02184644
cg02195292	X
cg02197194	X
cg02206157	X
cg02207554	X
cg02221471	X
cg02222844
cg02263144
cg02266500	X
cg02272859	X
cg02273477	X
cg02301039	X
cg02310421	X
cg02330874	X
cg02337355	X
cg02350320	X
cg02359712	X
cg02389942	X
cg02392228	X
cg02392696
cg02466801
cg02466947	X
cg02498063	X
cg02519263
cg02539798
cg02566259
cg02566861	X
cg02570115	X
cg02571201	X
cg02574464
cg02580250	X
cg02593403
cg02596089
cg02602550
cg02614657	X
cg02616405	X
cg02627966	X
cg02633371	X
cg02654291	X
cg02661079	X
cg02664812
cg02675264	X
cg02692938	X
cg02697094
cg02703627
cg02719608
cg02728050
cg02736230
cg02757172	X
cg02778609	X
cg02788637	X
cg02805665
cg02825985
cg02849279	X
cg02870485
cg02870744
cg02877240
cg02878414
cg02881186
cg02881929
cg02886589	X
cg02909809
cg02952078	X
cg02953306	X
cg02962521
cg02963878	X
cg02973961	X
cg02975102	X
cg02978168	X
cg02980621	X
cg02995664	X
cg03000419
cg03017135
cg03018796	X
cg03026939	X
cg03062252	X
cg03068051	X
cg03069267	X
cg03079497	X
cg03099771
cg03103192	X
cg03142975	X
cg03149058	X
cg03149128
cg03155027
cg03160508	X
cg03165807	X
cg03172212
cg03175771
cg03182908	X
cg03186877	X
cg03201337
cg03222066
cg03244560	X
cg03255783	X
cg03258472	X
cg03261800
cg03270395
cg03313140
cg03330558	X
cg03331387	X
cg03340215
cg03358154
cg03369289
cg03383508
cg03384000	X
cg03387135
cg03421353	X
cg03438417
cg03510605	X
cg03547905	X
cg03556243	X
cg03559037
cg03571145	X
cg03577486	X
cg03602297	X
cg03604367
cg03607907	X
cg03609102
cg03654598	X
cg03658384	X
cg03719040	X
cg03719083	X
cg03719693
cg03720611	X
cg03745383	X
cg03762366	X
cg03768175	X
cg03773820	X
cg03804621	X
cg03819243
cg03822639	X
cg03826618	X
cg03846249
cg03862854	X
cg03875195	X
cg03882437	X
cg03897860
cg03904876
cg03929570	X
cg03936495	X
cg03960424	X
cg03962522
cg03962794	X
cg03978579
cg03980231
cg04002001
cg04004590	X
cg04004787	X
cg04005378	X
cg04017036
cg04047221
cg04053417	X
cg04058752	X
cg04070737	X
cg04095339	X
cg04103021	X
cg04107099
cg04129308	X
cg04134015	X
cg04146745	X
cg04156219
cg04174538
cg04209035	X
cg04215800
cg04231050	X
cg04265961
cg04270401
cg04272694	X
cg04282298	X
cg04285666	X
cg04289208	X
cg04306992	X
cg04308185	X
cg04316624	X
cg04321267
cg04323814	X
cg04347874
cg04361749
cg04380681	X
cg04391313	X
cg04392082	X
cg04407305
cg04410756
cg04415114	X
cg04415780
cg04424643
cg04431946	X
cg04453050	X
cg04454086
cg04471325	X
cg04472001
cg04495670	X
cg04506585
cg04541670	X
cg04543865	X
cg04546041	X
cg04548156	X
cg04552206
cg04555771	X
cg04561804	X
cg04575395
cg04586299
cg04591230	X
cg04600297
cg04612055	X
cg04613258	X
cg04637478	X
cg04640920
cg04642741	X
cg04717143
cg04748223	X
cg04752871	X
cg04771199	X
cg04774597	X
cg04781305	X
cg04803153
cg04805577	X
cg04806571	X
cg04825491	X
cg04829485	X
cg04829830
cg04830808	X
cg04851089	X
cg04872848
cg04872947	X
cg04880412
cg04884090
cg04890851
cg04898719
cg04899563	X
cg04899753	X
cg04911819
cg04913790
cg04926904	X
cg04931493	X
cg04937144
cg04945735	X
cg04948014
cg04959480
cg04983821	X
cg04988514	X
cg04993267
cg05008139	X
cg05013243	X
cg05019423	X
cg05067995	X
cg05071383	X
cg05073130	X
cg05079049
cg05080154	X
cg05090759	X
cg05102394	X
cg05105913	X
cg05113697	X
cg05120085	X
cg05139152
cg05140624	X
cg05144928	X
cg05146544	X
cg05160197	X
cg05164758	X
cg05184311	X
cg05227350
cg05229989	X
cg05233774
cg05259872	X
cg05269013	X
cg05270938
cg05279092
cg05284873
cg05294159
cg05295671	X
cg05304393	X
cg05324776	X
cg05336115
cg05349062
cg05361406
cg05361559
cg05366204	X
cg05368033
cg05373251	X
cg05380982
cg05386230	X
cg05388106	X
cg05403346
cg05410198	X
cg05417517	X
cg05431842	X
cg05434312	X
cg05451359	X
cg05488160
cg05495546	X
cg05500840
cg05501320	X
cg05505872
cg05527337	X
cg05534148	X
cg05594873	X
cg05614657	X
cg05640342	X
cg05654096	X
cg05655885
cg05665581	X
cg05674602	X
cg05683630	X
cg05697249
cg05726109	X
cg05726274
cg05730027
cg05763154
cg05767562	X
cg05775627
cg05804504	X
cg05808225
cg05834477
cg05835346	X
cg05876425	X
cg05898618	X
cg05920317	X
cg05928342
cg05941575
cg05942610	X
cg05944137	X
cg05955210	X
cg05973792	X
cg05977053
cg05977376
cg05983326	X
cg06014092	X
cg06027620	X
cg06035456	X
cg06048973	X
cg06051159	X
cg06056929	X
cg06071033	X
cg06075652	X
cg06076931	X
cg06102775
cg06110816	X
cg06117153	X
cg06144718	X
cg06144990	X
cg06178055
cg06193578	X
cg06214241	X
cg06230206	X
cg06232807
cg06242719
cg06269115	X
cg06282964	X
cg06288684	X
cg06297541	X
cg06321808	X
cg06328724	X
cg06337557	X
cg06338499	X
cg06348773	X
cg06367788	X
cg06390363	X
cg06392169	X
cg06421590	X
cg06434874	X
cg06446548	X
cg06451900	X
cg06460717
cg06493154	X
cg06494782	X
cg06508062	X
cg06521653
cg06528645	X
cg06529149
cg06537110	X
cg06544405
cg06551161	X
cg06566034	X
cg06618047	X
cg06620514	X
cg06634862
cg06638451	X
cg06672737
cg06722282	X
cg06759374
cg06762332	X
cg06772449	X
cg06772717	X
cg06783429
cg06825512
cg06829788	X
cg06833732
cg06836380	X
cg06842954	X
cg06875227
cg06881898	X
cg06891458	X
cg06908460
cg06961233	X
cg06969739	X
cg07002447	X
cg07005799
cg07028675	X
cg07046101	X
cg07059360	X
cg07077978
cg07083902	X
cg07090714
cg07090813	X
cg07093825	X
cg07125112
cg07162198
cg07163456	X
cg07179872	X
cg07197785
cg07220922
cg07268337	X
cg07300178
cg07300349	X
cg07303244
cg07310677
cg07317843	X
cg07333305
cg07353266	X
cg07355841
cg07394446	X
cg07439609
cg07459594	X
cg07474083
cg07504598	X
cg07507755	X
cg07514654	X
cg07546293	X
cg07608333	X
cg07610853
cg07629165
cg07642043
cg07642463
cg07670736	X
cg07671776	X
cg07683388
cg07695058	X
cg07695269	X
cg07702819
cg07723251	X
cg07723921	X
cg07746943
cg07774777	X
cg07777270
cg07788092
cg07796597	X
cg07811933	X
cg07815799	X
cg07817856	X
cg07824710	X
cg07840318	X
cg07848409
cg07872868	X
cg07881365	X
cg07885132	X
cg07894352
cg07915921
cg07920930	X
cg07927379
cg07952813
cg07963670	X
cg07972116	X
cg07994435	X
cg07998951	X
cg08026464	X
cg08039952	X
cg08061745	X
cg08072202	X
cg08096062	X
cg08097631	X
cg08112929	X
cg08134680	X
cg08141172	X
cg08142172	X
cg08142347
cg08162389	X
cg08178168	X
cg08187750	X
cg08190858
cg08196032	X
cg08214808	X
cg08241939	X
cg08242010	X
cg08254353	X
cg08279075	X
cg08285915	X
cg08299265	X
cg08303550	X
cg08313539
cg08315133
cg08316417	X
cg08318365	X
cg08332990	X
cg08341079
cg08342619	X
cg08364561	X
cg08373187
cg08438366
cg08457011	X
cg08462924	X
cg08462988	X
cg08470031	X
cg08473487	X
cg08497530
cg08506743
cg08528626
cg08531140
cg08532057	X
cg08549396	X
cg08567760
cg08569786
cg08586500	X
cg08586737	X
cg08594218	X
cg08631650
cg08633345
cg08640901	X
cg08663909	X
cg08702745	X
cg08703337
cg08713711	X
cg08723608
cg08749917	X
cg08750432	X
cg08753468	X
cg08756640	X
cg08763461
cg08767820
cg08789022	X
cg08802053	X
cg08829195
cg08837037	X
cg08838842	X
cg08847636	X
cg08856033	X
cg08872493	X
cg08875884
cg08893833	X
cg08894629	X
cg08905895
cg08908987	X
cg08911391
cg08913010	X
cg08926287	X
cg08968184	X
cg08979571
cg08985785
cg08988420	X
cg09001514
cg09011574	X
cg09012858	X
cg09024435	X
cg09025393
cg09063835
cg09075844	X
cg09076877
cg09090582	X
cg09095562	X
cg09124496	X
cg09132250	X
cg09159022
cg09174870	X
cg09186122
cg09212597	X
cg09233651
cg09240693	X
cg09254101	X
cg09263325	X
cg09264065	X
cg09285795	X
cg09292226	X
cg09295799	X
cg09302903
cg09313734
cg09321403
cg09322349	X
cg09334731	X
cg09346546	X
cg09348985	X
cg09349530	X
cg09354267	X
cg09357276	X
cg09367266	X
cg09369863	X
cg09386265
cg09399371	X
cg09402276
cg09414620
cg09430957	X
cg09451457
cg09491120	X
cg09514185	X
cg09550293
cg09571345
cg09576143
cg09586183	X
cg09594075	X
cg09607548	X
cg09610767	X
cg09629914	X
cg09635866
cg09672383
cg09697403	X
cg09720573
cg09735146	X
cg09754845
cg09758420	X
cg09777637	X
cg09782097	X
cg09788008	X
cg09814487
cg09814975
cg09817024	X
cg09819656	X
cg09826056	X
cg09834465
cg09846177	X
cg09857324
cg09866104	X
cg09926178	X
cg09933458	X
cg09938098	X
cg09938664	X
cg09945381	X
cg09953520	X
cg09954698
cg09995320	X
cg10012722
cg10023613	X
cg10041950
cg10068417
cg10086659
cg10091752	X
cg10093648	X
cg10109731
cg10123662	X
cg10130811
cg10144336	X
cg10151901	X
cg10163794
cg10169241
cg10190863
cg10193441
cg10206594
cg10219192	X
cg10220117	X
cg10236603	X
cg10262997	X
cg10272176	X
cg10306450
cg10312376
cg10331082
cg10339481
cg10373741
cg10385089
cg10395317	X
cg10469717	X
cg10484958	X
cg10500167
cg10533103
cg10543035	X
cg10589447	X
cg10592766
cg10601821
cg10613381	X
cg10632728	X
cg10638734	X
cg10650018	X
cg10652057	X
cg10682618	X
cg10716823
cg10742801	X
cg10749822	X
cg10759591
cg10764068	X
cg10767045	X
cg10768548	X
cg10781468	X
cg10791959
cg10805721	X
cg10806197	X
cg10814153	X
cg10836431	X
cg10852861
cg10854767	X
cg10883069	X
cg10925640	X
cg10932939	X
cg10990993
cg10997906	X
cg11007120
cg11018769	X
cg11020085	X
cg11034911
cg11037477	X
cg11050988
cg11051158	X
cg11060943	X
cg11063495	X
cg11063729	X
cg11083967
cg11096905	X
cg11157253
cg11161837	X
cg11165905	X
cg11176737	X
cg11182018	X
cg11191337
cg11200635
cg11201401
cg11203512	X
cg11245384	X
cg11263617	X
cg11303738	X
cg11324010	X
cg11353748
cg11357746
cg11374933
cg11375458
cg11380624	X
cg11396313
cg11404380	X
cg11413657	X
cg11417259
cg11423680	X
cg11444009
cg11478051	X
cg11480800	X
cg11488893	X
cg11491002	X
cg11491407
cg11518839
cg11533712	X
cg11542394	X
cg11564711	X
cg11581248
cg11598935	X
cg11599207	X
cg11602901
cg11610350	X
cg11612345	X
cg11632438
cg11633204	X
cg11659475
cg11688376	X
cg11689813	X
cg11697427	X
cg11703796	X
cg11712506
cg11728809	X
cg11730703
cg11741356
cg11754206
cg11758793	X
cg11764900
cg11773122
cg11773468
cg11798891
cg11809091
cg11813441
cg11821637	X
cg11841771
cg11859922	X
cg11880367
cg11934394	X
cg11934419
cg11936341	X
cg11955474
cg11955641	X
cg11959694	X
cg11982958	X
cg11998703
cg12010198	X
cg12021220	X
cg12029639
cg12051614	X
cg12058478	X
cg12064276
cg12079115	X
cg12093519	X
cg12096447	X
cg12103742	X
cg12136772	X
cg12200038
cg12200716
cg12213062	X
cg12243133	X
cg12252865
cg12256550	X
cg12258093
cg12265810	X
cg12270485	X
cg12283482
cg12288076	X
cg12301695	X
cg12343106
cg12357484	X
cg12382398
cg12392519
cg12407421	X
cg12430467	X
cg12435629	X
cg12450708
cg12471051	X
cg12499130	X
cg12512337
cg12534008	X
cg12580770	X
cg12600858	X
cg12645220
cg12653570
cg12664770	X
cg12673429	X
cg12681727	X
cg12689679
cg12718440	X
cg12743621	X
cg12752627	X
cg12788684	X
cg12825872
cg12850242
cg12855547	X
cg12869949
cg12873454	X
cg12874035
cg12877039
cg12880095	X
cg12912758	X
cg12921647	X
cg12927277	X
cg12936121
cg12959820
cg13016048	X
cg13039454	X
cg13056510	X
cg13058710
cg13066963	X
cg13075322	X
cg13076718
cg13095737	X
cg13099429	X
cg13126530
cg13170705	X
cg13175159	X
cg13200556
cg13223721
cg13226669	X
cg13230424	X
cg13246242	X
cg13252700	X
cg13259506
cg13267931
cg13271951	X
cg13275609
cg13277493	X
cg13280043
cg13291394
cg13302823
cg13318241
cg13325228	X
cg13328400	X
cg13344095	X
cg13364410
cg13368923	X
cg13389958	X
cg13401196
cg13416866
cg13428978
cg13433694
cg13473356	X
cg13474848	X
cg13491234	X
cg13514324	X
cg13518670	X
cg13519696
cg13526518
cg13530999	X
cg13531748
cg13559439	X
cg13560436	X
cg13569079	X
cg13576682	X
cg13577628	X
cg13584272	X
cg13594957
cg13614036
cg13627258	X
cg13651633
cg13672525
cg13672791	X
cg13673164
cg13677149
cg13678973	X
cg13681081	X
cg13689066	X
cg13689261
cg13692446
cg13698168	X
cg13707560
cg13712818
cg13718418	X
cg13726459	X
cg13732201	X
cg13739680	X
cg13758543	X
cg13763289	X
cg13768953	X
cg13777783	X
cg13793157	X
cg13799544	X
cg13813458
cg13816419	X
cg13826247	X
cg13842421
cg13847640	X
cg13859847
cg13861244	X
cg13868084	X
cg13873209	X
cg13896476	X
cg13911052	X
cg13916835	X
cg13928759	X
cg13964092	X
cg13994504	X
cg14018233	X
cg14037948	X
cg14042190	X
cg14046688	X
cg14051368
cg14059822
cg14091230	X
cg14106167	X
cg14108909
cg14113351	X
cg14147184
cg14149988
cg14154859	X
cg14170793	X
cg14176450	X
cg14184890	X
cg14215515	X
cg14217861	X
cg14241509
cg14277923
cg14283328	X
cg14320530	X
cg14323539
cg14331104
cg14338425
cg14340928
cg14374521	X
cg14392985
cg14402017
cg14431443
cg14434213
cg14434293
cg14438208
cg14444287	X
cg14458068	X
cg14468284	X
cg14480095
cg14489632
cg14492293	X
cg14494204	X
cg14507560
cg14511038
cg14515803	X
cg14518596	X
cg14518658	X
cg14532755	X
cg14533390	X
cg14540913
cg14548509	X
cg14553377	X
cg14559356
cg14581419
cg14590011	X
cg14590206	X
cg14590912	X
cg14594362	X
cg14601038
cg14604007
cg14615266	X
cg14615491	X
cg14618634
cg14627348
cg14695540	X
cg14700230
cg14708218	X
cg14712531
cg14717116
cg14718065
cg14718170	X
cg14722082
cg14758072	X
cg14771727
cg14789214	X
cg14811105
cg14824266
cg14845216	X
cg14853974	X
cg14855519
cg14877637
cg14896906	X
cg14900124	X
cg14904908	X
cg14905631	X
cg14934413	X
cg14944362	X
cg14950515	X
cg14972143	X
cg14972743	X
cg14994247
cg14997321	X
cg15078122
cg15080396	X
cg15132749
cg15142694
cg15166039	X
cg15179011	X
cg15184495	X
cg15185570	X
cg15188182	X
cg15237857
cg15239579	X
cg15241074	X
cg15249221	X
cg15269503
cg15301794	X
cg15305511	X
cg15305538	X
cg15372218
cg15383520
cg15386293
cg15388804	X
cg15409587	X
cg15416329
cg15451248	X
cg15475323
cg15476523
cg15507719	X
cg15518950	X
cg15522957	X
cg15523958
cg15528028	X
cg15545410
cg15553391	X
cg15564444
cg15575683	X
cg15606633	X
cg15625693	X
cg15635600	X
cg15637286	X
cg15638292
cg15642326	X
cg15649857	X
cg15651727	X
cg15656834	X
cg15660807	X
cg15671181	X
cg15683950	X
cg15728779	X
cg15734230	X
cg15736994	X
cg15769343
cg15791248	X
cg15802263
cg15803221	X
cg15812753
cg15843825
cg15849368	X
cg15857329
cg15857739	X
cg15870857
cg15873320
cg15877915	X
cg15900034	X
cg15907060
cg15921949
cg15932136	X
cg15940569	X
cg15952840
cg15976883	X
cg15983605
cg15985191
cg16005224	X
cg16017889	X
cg16036528
cg16044595	X
cg16051685	X
cg16096487	X
cg16109423
cg16113021
cg16152871	X
cg16165903
cg16170838	X
cg16184943	X
cg16185299	X
cg16210088	X
cg16214053
cg16219810	X
cg16228356
cg16245345
cg16246713
cg16275882	X
cg16287451	X
cg16288101	X
cg16298927	X
cg16299003	X
cg16310415	X
cg16315020
cg16363985	X
cg16391973	X
cg16393715
cg16421285	X
cg16457351
cg16468389	X
cg16473125
cg16474297	X
cg16494747
cg16495212
cg16499834	X
cg16527418	X
cg16553119	X
cg16584406
cg16587952	X
cg16604243	X
cg16636110	X
cg16662821	X
cg16678099	X
cg16689434	X
cg16704889	X
cg16805360	X
cg16812519	X
cg16829453	X
cg16852440	X
cg16874077	X
cg16882684	X
cg16893574	X
cg16895719
cg16896079	X
cg16900964	X
cg16926213
cg16932827
cg16943697	X
cg16957758
cg16996574
cg17000076	X
cg17000199	X
cg17020726	X
cg17032646	X
cg17057719	X
cg17062938	X
cg17065852
cg17066403
cg17069313	X
cg17070988
cg17076485	X
cg17104824	X
cg17107617	X
cg17108141
cg17132421
cg17152524	X
cg17156432	X
cg17174814
cg17181362	X
cg17181653	X
cg17186107
cg17190891
cg17192377	X
cg17198711	X
cg17205928
cg17228765	X
cg17243289
cg17255063	X
cg17261675	X
cg17263206	X
cg17264513	X
cg17277199	X
cg17305181	X
cg17358124	X
cg17392573
cg17393458	X
cg17394237	X
cg17398595
cg17417291	X
cg17464591
cg17468100	X
cg17494334
cg17500055	X
cg17506621	X
cg17516572
cg17526483
cg17557766	X
cg17563271	X
cg17573292
cg17596058
cg17603689
cg17619311
cg17629929	X
cg17655614
cg17658213	X
cg17670650	X
cg17677987	X
cg17680088
cg17684906	X
cg17698366	X
cg17726092
cg17745628	X
cg17768600
cg17771652	X
cg17800497	X
cg17801765	X
cg17803175
cg17804356	X
cg17826518	X
cg17834637	X
cg17842821	X
cg17847520	X
cg17849128	X
cg17866778	X
cg17885791
cg17938383	X
cg17940740
cg17941015	X
cg17966560
cg17982031	X
cg17996619	X
cg18014983	X
cg18020547	X
cg18059397	X
cg18070676
cg18091275	X
cg18097189	X
cg18098722	X
cg18101333	X
cg18105725	X
cg18118685
cg18124413	X
cg18126613
cg18137040	X
cg18145105
cg18152276
cg18153816	X
cg18160135	X
cg18162670
cg18173235	X
cg18195080	X
cg18195352	X
cg18217235	X
cg18222913	X
cg18249173
cg18268041	X
cg18274664
cg18286850	X
cg18292394
cg18293633	X
cg18341960	X
cg18358020	X
cg18376773
cg18401406
cg18415686	X
cg18428283	X
cg18431910
cg18437808
cg18443893	X
cg18467551	X
cg18473686
cg18479173	X
cg18499443
cg18507732
cg18509719
cg18570392	X
cg18583931	X
cg18603028	X
cg18605987
cg18624544	X
cg18636319
cg18636641	X
cg18664514	X
cg18679410
cg18686165
cg18698681
cg18710929	X
cg18743730	X
cg18744668	X
cg18769374	X
cg18789547	X
cg18792803
cg18793806
cg18805774
cg18817990
cg18836319	X
cg18859045	X
cg18867480	X
cg18876602	X
cg18877667
cg18877699	X
cg18961546	X
cg18973863
cg19026976	X
cg19041593	X
cg19044419	X
cg19065106
cg19144866
cg19162158	X
cg19172575	X
cg19176553	X
cg19180602	X
cg19183842	X
cg19197440	X
cg19241744	X
cg19245381
cg19248602	X
cg19249231	X
cg19256331
cg19268017
cg19276110	X
cg19297245
cg19309463	X
cg19315261	X
cg19320294	X
cg19321979	X
cg19368625	X
cg19378133	X
cg19401033	X
cg19403029
cg19414967
cg19448837	X
cg19495714
cg19497444	X
cg19524676
cg19534681
cg19543968	X
cg19596110	X
cg19600115
cg19600538
cg19603744
cg19621753	X
cg19628299	X
cg19630681
cg19632594
cg19656689	X
cg19666541	X
cg19699289
cg19730248	X
cg19733633	X
cg19738506
cg19741359
cg19745515
cg19764418	X
cg19766489
cg19802458	X
cg19805223	X
cg19811148
cg19815327
cg19825437
cg19843891	X
cg19857761	X
cg19860353
cg19874726
cg19903766	X
cg19910648	X
cg19911801
cg19917565	X
cg19975849	X
cg19998012	X
cg20000805	X
cg20003983	X
cg20005057	X
cg20016914	X
cg20018253	X
cg20020844	X
cg20026346
cg20031032	X
cg20053465	X
cg20073050
cg20089491
cg20090108	X
cg20090283
cg20099806	X
cg20118840	X
cg20119148	X
cg20165545	X
cg20190772	X
cg20260721	X
cg20276677	X
cg20288565
cg20288588
cg20288617	X
cg20294304	X
cg20312132	X
cg20340190	X
cg20370909	X
cg20378070	X
cg20389678	X
cg20389981
cg20406033
cg20417071	X
cg20434856	X
cg20443254	X
cg20453845	X
cg20461188
cg20473374	X
cg20482698	X
cg20488281	X
cg20512501	X
cg20522370
cg20535781	X
cg20548231	X
cg20559217	X
cg20569203
cg20600729	X
cg20631820	X
cg20658709
cg20700792
cg20701556	X
cg20710730	X
cg20711828
cg20716515	X
cg20739205	X
cg20744625	X
cg20764575	X
cg20764780
cg20768399	X
cg20773127	X
cg20792436
cg20800536	X
cg20817062
cg20862309
cg20889395
cg20890260	X
cg20893180	X
cg20945232	X
cg20979921	X
cg21004565
cg21006686	X
cg21033861	X
cg21052415	X
cg21060736	X
cg21070161	X
cg21084284
cg21088488	X
cg21091128	X
cg21117808	X
cg21122370	X
cg21124375	X
cg21143428	X
cg21144120	X
cg21159778	X
cg21163415	X
cg21165978	X
cg21166092	X
cg21193660
cg21209395	X
cg21215218	X
cg21215409
cg21223423	X
cg21262649	X
cg21315873	X
cg21332500	X
cg21337580	X
cg21342567	X
cg21361856	X
cg21442626
cg21447871	X
cg21450738	X
cg21456083	X
cg21463380	X
cg21510189	X
cg21518089	X
cg21558341	X
cg21585707	X
cg21587372
cg21604741	X
cg21623566	X
cg21625858	X
cg21648260	X
cg21681377	X
cg21699124	X
cg21774338	X
cg21806242	X
cg21806985	X
cg21899500	X
cg21901847
cg21904937	X
cg21911858	X
cg21933812	X
cg21937460
cg21959457	X
cg21962013
cg21965995	X
cg22022379	X
cg22047282	X
cg22075362
cg22083633	X
cg22083684	X
cg22122321	X
cg22138302	X
cg22166883	X
cg22172057	X
cg22190437
cg22214854	X
cg22229142
cg22239963	X
cg22249752
cg22262757	X
cg22273925	X
cg22289643	X
cg22306579
cg22325823	X
cg22329555	X
cg22330875	X
cg22333960
cg22351510	X
cg22376864	X
cg22407458	X
cg22434763
cg22463553	X
cg22512803	X
cg22540514	X
cg22584138	X
cg22584681	X
cg22585988
cg22609984
cg22620414
cg22627570	X
cg22659676
cg22679316
cg22682373	X
cg22692362
cg22714811
cg22716151	X
cg22721796	X
cg22742299
cg22745354	X
cg22748452	X
cg22775123	X
cg22778145	X
cg22826333	X
cg22836400
cg22842797	X
cg22851485	X
cg22856279	X
cg22856324
cg22871318	X
cg22930275
cg22953017
cg22960347	X
cg22999540	X
cg23034373	X
cg23073879	X
cg23081781
cg23087300	X
cg23087306	X
cg23097402
cg23114311	X
cg23120936
cg23121156	X
cg23121615
cg23130097	X
cg23141851	X
cg23149053	X
cg23152772	X
cg23166865
cg23200020
cg23200774	X
cg23231587
cg23251761	X
cg23260026
cg23269692	X
cg23281803
cg23288099	X
cg23289581	X
cg23305129	X
cg23316449	X
cg23319460	X
cg23322546
cg23336973
cg23337866	X
cg23342718
cg23349968	X
cg23372544	X
cg23374863	X
cg23406509	X
cg23414387
cg23432930
cg23436576	X
cg23439280	X
cg23452259	X
cg23453372
cg23475489
cg23484599
cg23511151	X
cg23525596	X
cg23531340	X
cg23534802	X
cg23598212
cg23602334	X
cg23617676
cg23641707	X
cg23651872
cg23686113	X
cg23705938
cg23712462	X
cg23725072
cg23730558
cg23740610	X
cg23752000	X
cg23756474	X
cg23803223	X
cg23836747	X
cg23848471	X
cg23853861
cg23864949	X
cg23873525	X
cg23875404	X
cg23883874	X
cg23885108	X
cg23895220
cg23906067
cg23906738
cg23920953	X
cg23951474
cg23959605	X
cg23961466
cg23973393	X
cg23981172	X
cg23990334
cg24032710
cg24067118
cg24070541	X
cg24073122
cg24083746	X
cg24092773
cg24101492	X
cg24122124	X
cg24126941	X
cg24127278	X
cg24138867
cg24143129	X
cg24148085	X
cg24157892
cg24168308
cg24216596
cg24295423
cg24345747	X
cg24346629
cg24362726	X
cg24367628	X
cg24376689	X
cg24379332
cg24440468
cg24461524	X
cg24474037	X
cg24535439	X
cg24535475
cg24539455	X
cg24563570
cg24566400
cg24586758
cg24599249
cg24610231
cg24639754
cg24642468	X
cg24649332	X
cg24656271	X
cg24659054	X
cg24663971	X
cg24673605	X
cg24675150
cg24685664	X
cg24694501	X
cg24699985	X
cg24703660
cg24711774
cg24717061	X
cg24717695
cg24718722	X
cg24724583
cg24753061
cg24757937	X
cg24761525	X
cg24782772	X
cg24804179
cg24807850	X
cg24808901
cg24812442	X
cg24825027
cg24830494	X
cg24838010	X
cg24871414
cg24875029	X
cg24876897	X
cg24877675	X
cg24900963	X
cg24902478
cg24903144
cg24907270	X
cg24942922
cg24951754	X
cg24960149	X
cg25001930	X
cg25007283	X
cg25017403	X
cg25051805	X
cg25091367	X
cg25102726
cg25112202	X
cg25121621	X
cg25124045	X
cg25132510	X
cg25147376
cg25170034	X
cg25204743
cg25221615	X
cg25286536
cg25337691
cg25372693	X
cg25375186	X
cg25388527
cg25403721
cg25425074	X
cg25457886	X
cg25479788
cg25491456
cg25544461	X
cg25564443
cg25573227
cg25591451	X
cg25591868	X
cg25592977	X
cg25593948	X
cg25600933	X
cg25626519	X
cg25642917
cg25660566	X
cg25661884	X
cg25693132	X
cg25694915	X
cg25712088
cg25741487	X
cg25744127	X
cg25752163	X
cg25757115
cg25809290	X
cg25819441	X
cg25827255	X
cg25866552
cg25892286	X
cg25910261
cg25938735	X
cg25941299	X
cg25976804
cg25986202
cg26006951	X
cg26008908	X
cg26021246
cg26033710	X
cg26054764	X
cg26064535	X
cg26113233
cg26114961
cg26142965
[truncated: 111 more rows]
