# Supplementary material for: Disentangling age-dependent DNA methylation: deterministic, stochastic, and nonlinear
Source: Sci Rep. 2021 Apr 28;11:9201. doi: 10.1038/s41598-021-88504-0 (PMC8080842; doi:10.1038/s41598-021-88504-0)
Supplement: Supplementary file 4 — Supplementary File 3. [file 41598_2021_88504_MOESM4_ESM.xlsx]

## Sheet: aVMPs males (residuals)
name_cpg	isIntersect
cg00000363	X
cg00001747	X
cg00003625	X
cg00010946
cg00013451
cg00024086	X
cg00027400
cg00028678
cg00032609	X
cg00032912
cg00033155	X
cg00035847
cg00039057	X
cg00042409	X
cg00044871
cg00050402	X
cg00057231	X
cg00058163	X
cg00059246
cg00063006	X
cg00065905	X
cg00068428	X
cg00069860	X
cg00072426	X
cg00074145
cg00075920	X
cg00080125	X
cg00085416	X
cg00087153	X
cg00091060	X
cg00092309
cg00095594	X
cg00095859	X
cg00096810	X
cg00099240
cg00099295	X
cg00104845	X
cg00107187	X
cg00110785
cg00112314	X
cg00114478	X
cg00116092	X
cg00132255	X
cg00142642	X
cg00144335	X
cg00145079	X
cg00146004	X
cg00146676	X
cg00147509	X
cg00150080	X
cg00152008
cg00154888	X
cg00155619	X
cg00166216	X
cg00169419
cg00169725	X
cg00177127	X
cg00178119
cg00178850	X
cg00181834	X
cg00187229	X
cg00207428	X
cg00210562	X
cg00213301
cg00216901	X
cg00219626
cg00222175
cg00225196	X
cg00236919
cg00238249	X
cg00245502
cg00246386	X
cg00247334	X
cg00256932	X
cg00262054	X
cg00262344	X
cg00262621	X
cg00281837	X
cg00284259	X
cg00292669
cg00297721	X
cg00303982	X
cg00306112	X
cg00306311	X
cg00310215	X
cg00310588	X
cg00314660
cg00316839	X
cg00318347	X
cg00325750	X
cg00325968
cg00331501	X
cg00335712	X
cg00340052	X
cg00345522
cg00346392
cg00348762	X
cg00353773	X
cg00355992
cg00366103	X
cg00366359	X
cg00373499	X
cg00373707	X
cg00374747	X
cg00376544
cg00376654	X
cg00377344	X
cg00377653
cg00379467	X
cg00381622
cg00384701	X
cg00397635
cg00401939
cg00402533	X
cg00406211	X
cg00408348	X
cg00418943	X
cg00420929
cg00421139	X
cg00422474
cg00423030	X
cg00423153	X
cg00423443	X
cg00426659	X
cg00431699	X
cg00432049	X
cg00440531	X
cg00456326
cg00459997
cg00461612	X
cg00472029	X
cg00474031	X
cg00475109	X
cg00475509	X
cg00489401	X
cg00491927	X
cg00492979	X
cg00500507	X
cg00503017
cg00503383	X
cg00505045	X
cg00505277
cg00516067	X
cg00521703	X
cg00526276	X
cg00527489	X
cg00538458	X
cg00542992
cg00548633	X
cg00560747
cg00563845	X
cg00565882	X
cg00566759	X
cg00575005	X
cg00582524	X
cg00586644
cg00589006	X
cg00589520	X
cg00590620
cg00593116	X
cg00597687	X
cg00599124	X
cg00605063
cg00611495	X
cg00614805
cg00616687	X
cg00639615	X
cg00643897	X
cg00668303	X
cg00674365	X
cg00675229	X
cg00687447	X
cg00688297	X
cg00688447	X
cg00690148	X
cg00691240	X
cg00692780	X
cg00698908	X
cg00699945	X
cg00700866
cg00701706	X
cg00703276
cg00705808	X
cg00705992	X
cg00714725	X
cg00720047	X
cg00720747	X
cg00727673	X
cg00732251	X
cg00741634	X
cg00744351
cg00745555
cg00745725	X
cg00747647	X
cg00747849
cg00748373	X
cg00758915	X
cg00766220	X
cg00767581	X
cg00768359	X
cg00769305	X
cg00770784	X
cg00772020
cg00777689	X
cg00782645	X
cg00791253	X
cg00796424	X
cg00802903	X
cg00804628	X
cg00807197
cg00811334
cg00812921	X
cg00814580	X
cg00817189	X
cg00834922	X
cg00837398	X
cg00842325	X
cg00844308	X
cg00847868
cg00852622	X
cg00856580	X
cg00861772
cg00872726	X
cg00884093	X
cg00892368	X
cg00896370
cg00901401	X
cg00904966	X
cg00908526	X
cg00910882	X
cg00916884	X
cg00917031	X
cg00917569	X
cg00919857
cg00926420	X
cg00930455
cg00931520	X
cg00950265	X
cg00954878	X
cg00955967	X
cg00956199	X
cg00960305	X
cg00963169	X
cg00964997	X
cg00971737	X
cg00981928
cg00982919	X
cg00987080
cg00993308	X
cg00993310
cg01003599	X
cg01011530
cg01015652
cg01019875	X
cg01024444	X
cg01038207
cg01043845
cg01048751
cg01049674	X
cg01053273	X
cg01054110	X
cg01065960
cg01068944	X
cg01072952	X
cg01073668
cg01078446	X
cg01082601	X
cg01083050
cg01083131
cg01085224	X
cg01087129	X
cg01094687	X
cg01096266	X
cg01098959	X
cg01100521	X
cg01102379	X
cg01111358	X
cg01112805
cg01115857	X
cg01117549	X
cg01127994
cg01133446
cg01136850
cg01139880
cg01152056
cg01156070	X
cg01157780	X
cg01158220	X
cg01158277	X
cg01160882	X
cg01171887	X
cg01179012	X
cg01182865	X
cg01184975	X
cg01185754	X
cg01186457	X
cg01187496	X
cg01187997	X
cg01188146	X
cg01188592	X
cg01194371	X
cg01212887	X
cg01214155	X
cg01218148	X
cg01242698	X
cg01247628
cg01247836	X
cg01263386	X
cg01266390
cg01268824	X
cg01281776	X
cg01281851	X
cg01283246	X
cg01283343
cg01284033
cg01284619	X
cg01287476
cg01289544	X
cg01295203	X
cg01297370	X
cg01298678	X
cg01298731	X
cg01301339	X
cg01302668	X
cg01303723
cg01307442	X
cg01309213	X
cg01320130	X
cg01327602	X
cg01332534
cg01336858
cg01338043	X
cg01343041
cg01354588
cg01365639	X
cg01366595	X
cg01372551
cg01376826	X
cg01379846	X
cg01384488	X
cg01386425	X
cg01388889	X
cg01389728
cg01396157	X
cg01397449	X
cg01402735	X
cg01402814
cg01410500	X
cg01412886
cg01414185	X
cg01418291	X
cg01421380	X
cg01435791	X
cg01441698	X
cg01442142
cg01447831	X
cg01455981	X
cg01470356	X
cg01471264	X
cg01473249	X
cg01474424	X
cg01487661
cg01490094	X
cg01499522	X
cg01499591	X
cg01500844	X
cg01507019	X
cg01512155	X
cg01512854
cg01513392	X
cg01515835	X
cg01526748
cg01532010
cg01534145	X
cg01539483	X
cg01540595	X
cg01544903
cg01549315
cg01552347	X
cg01555614	X
cg01558241	X
cg01566396	X
cg01566526	X
cg01566552	X
cg01566965	X
cg01569076	X
cg01570972	X
cg01581781	X
cg01583716
cg01583753
cg01585372
cg01587896	X
cg01590541	X
cg01593378	X
cg01595325	X
cg01606885
cg01607625	X
cg01610165	X
cg01614478	X
cg01618988
cg01620785	X
cg01625242
cg01626681	X
cg01626707
cg01635405	X
cg01642521	X
cg01650726	X
cg01658960	X
cg01659176	X
cg01661247	X
cg01664108	X
cg01675158
cg01683215	X
cg01693328	X
cg01693598	X
cg01696605	X
cg01704105	X
cg01707976	X
cg01711160
cg01713438	X
cg01713701	X
cg01715450	X
cg01718116	X
cg01719832	X
cg01726393	X
cg01728554	X
cg01744822	X
cg01749725
cg01755924
cg01761595
cg01763890	X
cg01764020
cg01769428	X
cg01774878	X
cg01777643	X
cg01778589	X
cg01778926	X
cg01779765	X
cg01780493
cg01783070	X
cg01790498
cg01790894	X
cg01791232	X
cg01794501	X
cg01796676	X
cg01799734	X
cg01803766	X
cg01811100	X
cg01811796	X
cg01812146	X
cg01812577
cg01815626	X
cg01820273	X
cg01822130	X
cg01825295	X
cg01830900
cg01837574
cg01841839	X
cg01844176	X
cg01845041
cg01855272	X
cg01858517	X
cg01862160	X
cg01864982	X
cg01870826	X
cg01873886
cg01879039	X
cg01883195	X
cg01883408	X
cg01883425	X
cg01895740	X
cg01905210
cg01906944	X
cg01915516	X
cg01921323	X
cg01923218
cg01923999	X
cg01926238	X
cg01930441	X
cg01932956	X
cg01939453	X
cg01941755	X
cg01942962	X
cg01951459	X
cg01951617	X
cg01952953	X
cg01953390	X
cg01953482	X
cg01955745
cg01958550	X
cg01960016	X
cg01963623	X
cg01967399	X
cg01968793
cg01973804	X
cg01977082	X
cg01980311	X
cg01990997
cg01992487
cg01995289	X
cg01997590	X
cg02000882	X
cg02010196
cg02014416	X
cg02015909	X
cg02017282
cg02021606	X
cg02022808	X
cg02029926	X
cg02031359	X
cg02039400	X
cg02047300	X
cg02053678	X
cg02055132
cg02055540
cg02057943	X
cg02063488	X
cg02066681	X
cg02069390	X
cg02071305	X
cg02071572	X
cg02079741	X
cg02081266	X
cg02083836	X
cg02084669	X
cg02085119	X
cg02085507	X
cg02086801	X
cg02091109	X
cg02093112	X
cg02099194
cg02099543	X
cg02099878
cg02104644	X
cg02120611	X
cg02121104
cg02130133	X
cg02131639	X
cg02153490
cg02155658	X
cg02165099	X
cg02173749
cg02188443	X
cg02188818	X
cg02190127	X
cg02191862
cg02192673	X
cg02197194	X
cg02205443	X
cg02217786
cg02228111	X
cg02234281	X
cg02237906	X
cg02238549	X
cg02239049
cg02241055
cg02244583	X
cg02245004	X
cg02251175	X
cg02251224	X
cg02256576
cg02257550	X
cg02258724	X
cg02267992	X
cg02269978	X
cg02270412	X
cg02280132	X
cg02283931	X
cg02286819
cg02301039	X
cg02303801
cg02303805	X
cg02304233	X
cg02305765	X
cg02306630	X
cg02310386
cg02315096	X
cg02317400	X
cg02320980	X
cg02323003
cg02327563	X
cg02329205
cg02330874	X
cg02331883	X
cg02334987	X
cg02337355	X
cg02339211	X
cg02340541	X
cg02340556	X
cg02343503
cg02344833	X
cg02348634	X
cg02356551
cg02357491	X
cg02364831
cg02370113	X
cg02376553
cg02377690	X
cg02377941	X
cg02378847	X
cg02384481	X
cg02389590	X
cg02392228	X
cg02392696
cg02393606
cg02397571	X
cg02402706	X
cg02405517	X
cg02410959	X
cg02413092
cg02420069
cg02424123
cg02430094
cg02434007	X
cg02434554	X
cg02443658	X
cg02451853	X
cg02452944
cg02456521
cg02457680
cg02457750
cg02458065
cg02464608
cg02467990	X
cg02473254	X
cg02473606	X
cg02481256	X
cg02481528
cg02483204
cg02495823	X
cg02500231	X
cg02502307	X
cg02512168
cg02518691	X
cg02520281	X
cg02523640	X
cg02523679	X
cg02526277
cg02532824
cg02539074	X
cg02539153	X
cg02539798	X
cg02543506
cg02556634	X
cg02562344	X
cg02570115	X
cg02571816	X
cg02573472	X
cg02580763	X
cg02580900
cg02587648	X
cg02592403	X
cg02593403	X
cg02595377	X
cg02605776	X
cg02609127	X
cg02613418	X
cg02613510	X
cg02613937	X
cg02614657	X
cg02616405	X
cg02620054	X
cg02626129	X
cg02627966	X
cg02630677	X
cg02633413
cg02633767
cg02634816
cg02637253
cg02639634	X
cg02640041	X
cg02640638	X
cg02644494
cg02645970	X
cg02655195
cg02658730	X
cg02672737	X
cg02674474	X
cg02675264	X
cg02680669
cg02682050	X
cg02686662	X
cg02687418
cg02693870	X
cg02698886	X
cg02704217	X
cg02705835	X
cg02711397	X
cg02713563	X
cg02716646	X
cg02723395
cg02725885	X
cg02726803
cg02732583	X
cg02735486	X
cg02736395	X
cg02739346	X
cg02741226	X
cg02741548
cg02741554	X
cg02744524	X
cg02751808	X
cg02756845	X
cg02757172	X
cg02759110	X
cg02760031	X
cg02760962	X
cg02772430	X
cg02775927	X
cg02778609	X
cg02779944	X
cg02780743	X
cg02780787	X
cg02782895	X
cg02787980
cg02788090	X
cg02793451	X
cg02793828	X
cg02795515	X
cg02799466	X
cg02801114
cg02802029	X
cg02805106
cg02807192	X
cg02807948	X
cg02809404
cg02809611
cg02814552	X
cg02824202	X
cg02824888	X
cg02825511	X
cg02825985	X
cg02828023	X
cg02835371
cg02837536	X
cg02851558	X
cg02853324
cg02861071	X
cg02863073	X
cg02863339	X
cg02864688	X
cg02866733
cg02871313	X
cg02874376
cg02876258	X
cg02881274	X
cg02881570	X
cg02884884	X
cg02887997
cg02888048
cg02888990	X
cg02901321
cg02904554
cg02918054	X
cg02927074
cg02928664
cg02928916
cg02930419	X
cg02931604	X
cg02932854	X
cg02934525	X
cg02938303	X
cg02938926	X
cg02957270	X
cg02962521	X
cg02962597	X
cg02964724	X
cg02969141	X
cg02973961
cg02974928	X
cg02979224
cg02980621	X
cg02984009	X
cg02984188	X
cg02986266	X
cg02988798	X
cg02988826	X
cg02988947
cg02995664	X
cg02999013	X
cg03002848	X
cg03004330	X
cg03005087
cg03005851
cg03009158
cg03011535	X
cg03018163	X
cg03018478	X
cg03023152	X
cg03024372	X
cg03024742	X
cg03026939
cg03031959
cg03041029	X
cg03043130	X
cg03043822	X
cg03044249	X
cg03051983	X
cg03068319	X
cg03068497	X
cg03069267	X
cg03070297	X
cg03073429
cg03078269	X
cg03078363
cg03084983	X
cg03090969	X
cg03095188	X
cg03095562
cg03097190
cg03105348
cg03108347	X
cg03109827	X
cg03117976	X
cg03121508
cg03129384	X
cg03130418	X
cg03132773	X
cg03140421
cg03140968	X
cg03145930	X
cg03149245
cg03150515	X
cg03152880
cg03153360	X
cg03154717	X
cg03158780
cg03160508	X
cg03160815
cg03163184
cg03163343
cg03165195	X
cg03165807	X
cg03167953	X
cg03168896	X
cg03176423
cg03178798	X
cg03181248	X
cg03182908	X
cg03183004	X
cg03186877	X
cg03196381	X
cg03204605	X
cg03206445	X
cg03222929
cg03233793	X
cg03234186	X
cg03234813	X
cg03235479
cg03258472	X
cg03261800	X
cg03268063	X
cg03269060
cg03270619	X
cg03272310	X
cg03276479
cg03279522	X
cg03287340	X
cg03292544	X
cg03301200	X
cg03301582	X
cg03305955
cg03308092
cg03311232
cg03312716	X
cg03317642	X
cg03318695	X
cg03325664
cg03329539
cg03331387	X
cg03340014
cg03340356	X
cg03340754	X
cg03349020	X
cg03351460	X
cg03352402
cg03353394	X
cg03353445	X
cg03357798	X
cg03363256	X
cg03369807	X
cg03369957
cg03370738	X
cg03371613
cg03382250
cg03387346
cg03389653	X
cg03390245	X
cg03391464	X
cg03391684	X
cg03393602	X
cg03399199	X
cg03402161	X
cg03404027	X
cg03411082
cg03411579
cg03424127
cg03430846	X
cg03437675	X
cg03442425	X
cg03446636	X
cg03450948	X
cg03457195	X
cg03461784
cg03465506	X
cg03465861
cg03466326	X
cg03466930	X
cg03468072	X
cg03469233	X
cg03475509	X
cg03476616
cg03478497	X
cg03479694	X
cg03489974	X
cg03504078	X
cg03506640	X
cg03509094	X
cg03511754	X
cg03514086
cg03523630
cg03530754
cg03531247	X
cg03533294	X
cg03535284
cg03536474	X
cg03539789
cg03547905	X
cg03551401	X
cg03553278	X
cg03553308	X
cg03555157
cg03564320
cg03567830	X
cg03568858
cg03571145
cg03575041
cg03577486	X
cg03587978	X
cg03589385
cg03590668	X
cg03599147
cg03602360	X
cg03603211	X
cg03605773	X
cg03607907	X
cg03610073	X
cg03616221	X
cg03618211
cg03620853	X
cg03627989	X
cg03637696	X
cg03637815	X
cg03639917
cg03641225	X
cg03645571
cg03646889
cg03657350	X
cg03658578	X
cg03659519	X
cg03665212
cg03669698	X
cg03670452	X
cg03673138
cg03682366	X
cg03686593
cg03695613	X
cg03702975	X
cg03703356
cg03707967	X
cg03712816	X
cg03722052	X
cg03731616
cg03735496	X
cg03739573
cg03745383	X
cg03753331	X
cg03754044
cg03754153	X
cg03755123
cg03761513	X
cg03762366	X
cg03768175	X
cg03774514	X
cg03792653	X
cg03792788
cg03801912
cg03803177	X
cg03803861	X
cg03817727	X
cg03822639	X
cg03825231
cg03826618	X
cg03827835	X
cg03828328	X
cg03839161
cg03846249
cg03861703
cg03865524
cg03867429	X
cg03872584	X
cg03873392	X
cg03875195	X
cg03883348	X
cg03885646	X
cg03888033	X
cg03903246	X
cg03905867	X
cg03906434	X
cg03907847
cg03917138	X
cg03928546	X
cg03929570	X
cg03941587
cg03943218	X
cg03954144	X
cg03955767	X
cg03958041
cg03960072	X
cg03963198	X
cg03963391	X
cg03963689
cg03978579	X
cg03980745	X
cg03982074	X
cg03987192	X
cg03989020
cg03991120
cg03992976	X
cg03993263
cg04002486	X
cg04004904	X
cg04011139
cg04013024
cg04018622	X
cg04035377	X
cg04037970	X
cg04049981
cg04050867
cg04053417
cg04058237	X
cg04058593	X
cg04066824	X
cg04074140	X
cg04075738
cg04078980	X
cg04080282	X
cg04080994	X
cg04085339	X
cg04085901	X
cg04087039	X
cg04099095	X
cg04100532	X
cg04100956
cg04105966	X
cg04111071	X
cg04113225	X
cg04115680	X
cg04120329	X
cg04125341	X
cg04126810
cg04129308
cg04139849	X
cg04149172
cg04153489	X
cg04153838	X
cg04155793
cg04161365
cg04162647
cg04181032
cg04184232	X
cg04191403	X
cg04193160	X
cg04202002	X
cg04211175	X
cg04214878	X
cg04217778
cg04218899	X
cg04223548	X
cg04224786	X
cg04231050	X
cg04237608
cg04239558
cg04242396	X
cg04242577	X
cg04243368	X
cg04251368	X
cg04255201
cg04257123	X
cg04265261	X
cg04268643
cg04268950	X
cg04270401	X
cg04272694	X
cg04283162	X
cg04283815	X
cg04284530	X
cg04286337	X
cg04286959
cg04287168	X
cg04290586	X
cg04293085	X
cg04293460	X
cg04295543	X
cg04301263	X
cg04304333	X
cg04308185	X
cg04309849	X
cg04311403	X
cg04321823
cg04325221	X
cg04332163	X
cg04338871	X
cg04340553
cg04340874
cg04342484
cg04343101	X
cg04346128
cg04347016	X
cg04347874	X
cg04349021	X
cg04349420
cg04350307
cg04367503	X
cg04376747	X
cg04378886
cg04380681	X
cg04383462	X
cg04384626	X
cg04386642	X
cg04391463	X
cg04392469	X
cg04411342
cg04412303
cg04415176
cg04415610	X
cg04415798	X
cg04419610	X
cg04421679	X
cg04434244
cg04442388	X
cg04453050	X
cg04455646	X
cg04457631
cg04457792	X
cg04457979	X
cg04461228	X
cg04470971
cg04471325	X
cg04471507	X
cg04472001	X
cg04475027	X
cg04481779	X
cg04495354
cg04503600	X
cg04506190
cg04508648
cg04512917	X
cg04513912	X
cg04514024	X
cg04514249	X
cg04518195	X
cg04518342	X
cg04521004	X
cg04521867	X
cg04524088	X
cg04526298
cg04527868	X
cg04543008	X
cg04548156
cg04548463	X
cg04550697
cg04555771
cg04568564	X
cg04569615	X
cg04575395	X
cg04580344	X
cg04592728	X
cg04593696	X
cg04599026	X
cg04608900
cg04617948	X
cg04621893	X
cg04622601	X
cg04635021
cg04640913	X
cg04642741
cg04648480	X
cg04652097	X
cg04654489
cg04664342	X
cg04670568
cg04674201	X
cg04682845	X
cg04683824	X
cg04684114	X
cg04716394
cg04723401	X
cg04730882	X
cg04735509	X
cg04739647	X
cg04743872	X
cg04744409	X
cg04744624
cg04746197	X
cg04752871	X
cg04761231
cg04764584	X
cg04767753	X
cg04770751	X
cg04774597	X
cg04774711	X
cg04787211
cg04791601
cg04795774	X
cg04804377
cg04805577	X
cg04808506	X
cg04809453
cg04819499	X
cg04822748
cg04825491
cg04829485	X
cg04829830
cg04835811	X
cg04837959
cg04839761
cg04840702	X
cg04842426	X
cg04844038
cg04845649	X
cg04861929
cg04865691	X
cg04876069	X
cg04878152	X
cg04883260	X
cg04889688	X
cg04894619	X
cg04896706
cg04904059	X
cg04904561	X
cg04911819	X
cg04918978	X
cg04919596
cg04921771	X
cg04921824	X
cg04935449	X
cg04938149	X
cg04939673	X
cg04940570	X
cg04943225	X
cg04946910	X
cg04948014	X
cg04961189	X
cg04966191	X
cg04974062	X
cg04975617
cg04976075
cg04983821
cg04993257
cg04994761
cg05001964	X
cg05007325	X
cg05009934	X
cg05011836	X
cg05020510	X
cg05021643	X
cg05021846
cg05031448	X
cg05031521	X
cg05041351	X
cg05057720	X
cg05061471
cg05063104	X
cg05067427	X
cg05070332
cg05073130	X
cg05080154	X
cg05081778
cg05082311
cg05084793	X
cg05090759	X
cg05093711	X
cg05095428	X
cg05099576	X
cg05124129	X
cg05128414	X
cg05129477
cg05131382
cg05131526	X
cg05132262	X
cg05134054
cg05138949
cg05142211	X
cg05144285
cg05144928	X
cg05154856	X
cg05164933	X
cg05167251	X
cg05175318	X
cg05183931	X
cg05184394	X
cg05192831
cg05202729
cg05202985	X
cg05204123
cg05208878
cg05210464
cg05220442	X
cg05223591
cg05225684	X
cg05226283	X
cg05230054	X
cg05238769	X
cg05250458	X
cg05250932
cg05260466	X
cg05261596
cg05264279
cg05265596
cg05269080
cg05275229	X
cg05276360	X
cg05279092	X
cg05281418	X
cg05292986	X
cg05295566	X
cg05298224
cg05301470	X
cg05304393	X
cg05306173	X
cg05308656	X
cg05312104	X
cg05312293	X
cg05313918	X
cg05317275	X
cg05324776
cg05329888	X
cg05332854	X
cg05333844	X
cg05334656	X
cg05339727
cg05350411	X
cg05356496	X
cg05357152	X
cg05366561	X
cg05380558	X
cg05384102	X
cg05384271	X
cg05387519	X
cg05395947	X
cg05406943
cg05407909	X
cg05409967	X
cg05410198	X
cg05412906	X
cg05414442	X
cg05415285	X
cg05417127	X
cg05420057	X
cg05429527
cg05430989
cg05441039	X
cg05441937
cg05452406	X
cg05459971	X
cg05465935	X
cg05471730
cg05477174	X
cg05485663	X
cg05487664	X
cg05492442	X
cg05501320	X
cg05509251	X
cg05512310	X
cg05513069
cg05516295
cg05518482	X
cg05520409	X
cg05534427	X
cg05542681	X
cg05542785	X
cg05565562	X
cg05566582	X
cg05569742	X
cg05574357	X
cg05575054	X
cg05576328	X
cg05579030	X
cg05589845	X
cg05590265
cg05594286	X
cg05594873	X
cg05599160
cg05602862	X
cg05609218	X
cg05610131	X
cg05618183
cg05618934	X
cg05620980	X
cg05624930	X
cg05627639	X
cg05627987
cg05644480
cg05645677	X
cg05650260	X
cg05651778	X
cg05652533	X
cg05652569
cg05654096
cg05654780
cg05655390
cg05656566	X
cg05656770	X
cg05656900
cg05656934	X
cg05661282	X
cg05666036	X
cg05670348	X
cg05670472
cg05673293	X
cg05686497	X
cg05694021
cg05697695	X
cg05700339	X
cg05701791	X
cg05708536	X
cg05718493
cg05719140	X
cg05719818
cg05726109	X
cg05734456
cg05741102
cg05744064	X
cg05746024	X
cg05754719
cg05759090	X
cg05759718	X
cg05764376	X
cg05769889
cg05781504	X
cg05782445	X
cg05783233	X
cg05787209	X
cg05798318	X
cg05804220	X
cg05821046
cg05823563	X
cg05828690	X
cg05828701
cg05832593
cg05838104	X
cg05842420	X
cg05842480	X
cg05843457	X
cg05853285
cg05853632
cg05865011
cg05867134
cg05869438
cg05872306	X
cg05883874	X
cg05888027
cg05904135	X
cg05917963
cg05920317
cg05928053	X
cg05928342	X
cg05934660	X
cg05940452	X
cg05940703
cg05941129	X
cg05941575	X
cg05945059	X
cg05946623	X
cg05951860	X
cg05967404
cg05974067
cg05977002	X
cg05977053	X
cg05977462	X
cg05983326	X
cg05985303	X
cg05991454	X
cg05994982	X
cg05997362	X
cg06000951	X
cg06000994	X
cg06001997	X
cg06005318
cg06005891	X
cg06009685
cg06010324
cg06028917	X
cg06032090	X
cg06035531	X
cg06039161
cg06040998	X
cg06049868	X
cg06054552	X
cg06056884
cg06056929
cg06062998
cg06066601	X
cg06070263	X
cg06071746	X
cg06090867
cg06091013	X
cg06094482	X
cg06094615	X
cg06095115
cg06110575
cg06122518
cg06124390
cg06138439	X
cg06142341	X
cg06159394
cg06160809	X
cg06171908	X
cg06178055
cg06178383
cg06182329	X
cg06184647	X
cg06187770	X
cg06189175	X
cg06191260	X
cg06204735	X
cg06215569	X
cg06215643
cg06220604
cg06220958	X
cg06223172	X
cg06233376
cg06234378	X
cg06236279
cg06242719
cg06246224
cg06248560	X
cg06263495	X
cg06271128
cg06288788	X
cg06290884
cg06294373	X
cg06300254	X
cg06317358	X
cg06320150	X
cg06321808	X
cg06322412	X
cg06328831
cg06338499	X
cg06339629	X
cg06346838	X
cg06348773	X
cg06351520	X
cg06355129	X
cg06357371	X
cg06359132	X
cg06362358	X
cg06368558	X
cg06374472	X
cg06381879	X
cg06382930
cg06387496
cg06388363
cg06394109	X
cg06397379	X
cg06401021	X
cg06404334	X
cg06410163
cg06412777	X
cg06427054	X
cg06429214
cg06429617	X
cg06432119	X
cg06434874
cg06451900	X
cg06455686	X
cg06459104
cg06470855	X
cg06482188
cg06484553	X
cg06490943	X
cg06493154	X
cg06493930	X
cg06494670	X
cg06497198	X
cg06500079	X
cg06507634	X
cg06508062	X
cg06510074	X
cg06514003	X
cg06516476
cg06521025
cg06522681	X
cg06532880
cg06535308	X
cg06542614	X
cg06548416	X
cg06558014	X
cg06558435
cg06572465	X
cg06572849	X
cg06582706
cg06587257	X
cg06595072	X
cg06596991
cg06610376	X
cg06610548	X
cg06611768	X
cg06616202	X
cg06616729	X
cg06616879	X
cg06621373
cg06622999	X
cg06624036
cg06629130	X
cg06629734	X
cg06634460	X
cg06640584	X
cg06649280	X
cg06660015	X
cg06660523
cg06661450	X
cg06670742
cg06672737	X
cg06673130
cg06681434
cg06685319	X
cg06688014
cg06698707	X
cg06705930	X
cg06707663
cg06707765	X
cg06710742	X
cg06711380
cg06712340
cg06714180	X
cg06729806
cg06742021	X
cg06748434	X
cg06749715	X
cg06753901
cg06762332
cg06764842	X
cg06766427	X
cg06766626
cg06775869
cg06778429	X
cg06781532	X
cg06793562	X
cg06795649	X
cg06802985
cg06817516	X
cg06821199	X
cg06822816	X
cg06822995	X
cg06824181
cg06829788	X
cg06829968	X
cg06830500	X
cg06837426	X
cg06837568	X
cg06842071	X
cg06842954	X
cg06846010	X
cg06850159
cg06850283	X
cg06850660
cg06852350	X
cg06859463	X
cg06861044	X
cg06862165	X
cg06864047	X
cg06868307	X
cg06876311	X
cg06882571
cg06888460
cg06889422
cg06891458	X
cg06892868	X
cg06896207	X
cg06899313	X
cg06899970
cg06913600
cg06915570
cg06917617	X
cg06921573	X
cg06945399	X
cg06953252	X
cg06957310	X
cg06958829	X
cg06962177	X
cg06962373	X
cg06964190	X
cg06968712	X
cg06970461	X
cg06976250	X
cg06984903	X
cg06991300	X
cg07002447	X
cg07003030	X
cg07005055	X
cg07008600	X
cg07014673	X
cg07016075	X
cg07017093	X
cg07019072	X
cg07020967
cg07026448	X
cg07032164
cg07036914	X
cg07056285	X
cg07068674	X
cg07090813	X
cg07093825	X
cg07104652	X
cg07113802	X
cg07115542	X
cg07115626
cg07119067	X
cg07123118
cg07129669
cg07135540	X
cg07136998	X
cg07142797	X
cg07147449
cg07149609	X
cg07154254
cg07157333	X
cg07158230	X
cg07164659	X
cg07171111	X
cg07173239	X
cg07179872	X
cg07180219	X
cg07180475	X
cg07181395
cg07183637	X
cg07184578	X
cg07185854	X
cg07186154
cg07188896
cg07189222	X
cg07193553	X
cg07201017	X
cg07204280
cg07204550
cg07206208	X
cg07209009	X
cg07211044	X
cg07211768	X
cg07219227	X
cg07219955
cg07222434	X
cg07235805
cg07237926
cg07241675
cg07247419	X
cg07247778
cg07247998	X
cg07262395	X
cg07262635
cg07263475	X
cg07266404
cg07278054	X
cg07281879	X
cg07303450	X
cg07305776
cg07312880
cg07318073	X
cg07327144
cg07336438	X
cg07348481	X
cg07360076	X
cg07363697	X
cg07364906	X
cg07368857
cg07369174	X
cg07371530
cg07381806	X
cg07382554	X
cg07391831	X
cg07392385
cg07394446	X
cg07397956	X
cg07401258	X
cg07405810
cg07410188
cg07433152	X
cg07459170	X
cg07460010	X
cg07462861
cg07466217
cg07469926	X
cg07472579	X
cg07475922	X
cg07478210	X
cg07478918
cg07482257	X
cg07498415
cg07501919	X
cg07516742	X
cg07519536	X
cg07529754	X
cg07531663	X
cg07534448
cg07536102	X
cg07536847	X
cg07536910	X
cg07540103	X
cg07541300
cg07542748	X
cg07545037
cg07545278	X
cg07546293	X
cg07552322
cg07556059	X
cg07556789	X
cg07563793	X
cg07565472
cg07568194
cg07568418
cg07571509	X
cg07571531	X
cg07572790	X
cg07578695	X
cg07581732
cg07582955
cg07584669
cg07590529	X
cg07592963	X
cg07595602
cg07596529	X
cg07599133	X
cg07601542	X
cg07603511	X
cg07608333	X
cg07609388
cg07617246
cg07619111
cg07621825	X
cg07624705	X
cg07628769
cg07634959	X
cg07635017	X
cg07636145	X
cg07642043	X
cg07644125	X
cg07646999
cg07647717
cg07695058
cg07697895	X
cg07701757	X
cg07702236	X
cg07703654	X
cg07706053	X
cg07710266	X
cg07716408	X
cg07716696	X
cg07718903	X
cg07722678	X
cg07723251
cg07724623	X
cg07726288	X
cg07730329	X
cg07733446	X
cg07745596
cg07747220	X
cg07766612	X
cg07776931	X
cg07780095
cg07780348	X
cg07787666	X
cg07790079	X
cg07794367
cg07802401	X
cg07803108
cg07811110	X
cg07811933
cg07817856	X
cg07822074	X
cg07823273	X
cg07829465	X
cg07832143	X
cg07834682	X
cg07834743	X
cg07835424	X
cg07838270	X
cg07841477	X
cg07844694	X
cg07847863	X
cg07850527	X
cg07860213	X
cg07863402
cg07864327
cg07865923
cg07872868	X
cg07878514	X
cg07880478
cg07881032	X
cg07881405	X
cg07885132
cg07899016	X
cg07901138	X
cg07902983	X
cg07903237	X
cg07905696
cg07908160
cg07908755	X
cg07909402	X
cg07915921	X
cg07927540
cg07927984	X
cg07930539	X
cg07938743	X
cg07951347
cg07955995	X
cg07963234	X
cg07964833	X
cg07976787	X
cg08002883	X
cg08003353	X
cg08005165
cg08007378	X
cg08012278	X
cg08015496	X
cg08017849	X
cg08026464	X
cg08040012	X
cg08045981
cg08048279	X
cg08051713
cg08055663	X
cg08062118	X
cg08066943	X
cg08068296	X
cg08072202	X
cg08074851	X
cg08075719	X
cg08076018
cg08084502	X
cg08096062	X
cg08097417	X
cg08106961
cg08107017
cg08111158	X
cg08112929	X
cg08114317	X
cg08114410	X
cg08114617	X
cg08115682	X
cg08126211	X
cg08129505	X
cg08130175	X
cg08133919	X
cg08134070	X
cg08134856	X
cg08141172	X
cg08143343	X
cg08143875	X
cg08159594	X
cg08160091	X
cg08160643	X
cg08161802
cg08166272	X
cg08168897
cg08178786	X
cg08186362	X
cg08199133	X
cg08201735	X
cg08202144	X
cg08207377
cg08213590
cg08218734
cg08234618	X
cg08243728
cg08254359	X
cg08258539	X
cg08261094	X
cg08279075	X
cg08287724	X
cg08288561
cg08304190	X
cg08309529	X
cg08313406	X
cg08315133	X
cg08315202
cg08318283
cg08318365	X
cg08318726	X
cg08319294
cg08326370	X
cg08327706	X
cg08328777	X
cg08331981
cg08332990	X
cg08341079	X
cg08346627	X
cg08352422	X
[truncated: 3,693 more rows]

## Sheet: aVMPs females (residuals)
name_cpg	isIntersect
cg00003625	X
cg00010946	X
cg00010954
cg00026803
cg00027669	X
cg00028678	X
cg00036119
cg00039176	X
cg00070052
cg00080125	X
cg00085416	X
cg00091060	X
cg00095859	X
cg00108282	X
cg00115954
cg00116430	X
cg00121255
cg00128695	X
cg00146004	X
cg00152799	X
cg00160667
cg00169419	X
cg00179374	X
cg00216901	X
cg00237876
cg00247334	X
cg00254771	X
cg00257047	X
cg00269817
cg00280895
cg00281837	X
cg00292669	X
cg00306909
cg00319893	X
cg00319912	X
cg00325968
cg00329411
cg00335286
cg00340850	X
cg00349061	X
cg00350942	X
cg00363845	X
cg00366880
cg00373467	X
cg00377915
cg00379467	X
cg00381622	X
cg00397910
cg00401745	X
cg00408278	X
cg00414835
cg00429497
cg00441434
cg00445518
cg00456326	X
cg00458965	X
cg00469015	X
cg00475109	X
cg00478710	X
cg00491927
cg00513205	X
cg00526276	X
cg00546307
cg00564164	X
cg00573124	X
cg00584422	X
cg00588430	X
cg00589006	X
cg00599124	X
cg00610991
cg00633552
cg00639615	X
cg00643392	X
cg00644317	X
cg00647040
cg00668303	X
cg00675229
cg00678361
cg00683332	X
cg00687447
cg00711088
cg00712841	X
cg00729875
cg00743094	X
cg00766220	X
cg00768359	X
cg00789528	X
cg00793088
cg00817502	X
cg00828618	X
cg00834922
cg00841408	X
cg00883218	X
cg00884844	X
cg00917569	X
cg00931520	X
cg00933542	X
cg00943382	X
cg00948124
cg00950265	X
cg00954878	X
cg00959616
cg00960700	X
cg00997551
cg00997604
cg01011530	X
cg01043845	X
cg01052879	X
cg01054110	X
cg01059449
cg01067151
cg01082601
cg01096266	X
cg01102379	X
cg01109574
cg01115569	X
cg01115857	X
cg01117549	X
cg01119072
cg01120391	X
cg01136458	X
cg01142721	X
cg01157780	X
cg01171887	X
cg01184449	X
cg01184591
cg01192900	X
cg01203614
cg01234610	X
cg01242698	X
cg01247836
cg01262208	X
cg01273802	X
cg01283246	X
cg01309213	X
cg01319235	X
cg01371493
cg01386493
cg01389917
cg01396022
cg01396157	X
cg01420688	X
cg01421830	X
cg01427567
cg01430344	X
cg01440864	X
cg01444397	X
cg01447096
cg01455398	X
cg01456609
cg01471264	X
cg01519063	X
cg01536884	X
cg01539854
cg01541867	X
cg01566396	X
cg01566965	X
cg01567783	X
cg01601949	X
cg01626707
cg01632288	X
cg01635555	X
cg01657556	X
cg01659176	X
cg01661247	X
cg01680674
cg01692978	X
cg01693328
cg01704580
cg01706824	X
cg01713438
cg01716975	X
cg01718322	X
cg01739725
cg01749725
cg01762581
cg01763890	X
cg01776738	X
cg01789980
cg01807241	X
cg01812146	X
cg01823161	X
cg01837574	X
cg01847380	X
cg01848457	X
cg01862688	X
cg01869186
cg01881524
cg01883408
cg01889893	X
cg01895740
cg01914555
cg01923037
cg01929699	X
cg01931792	X
cg01946191
cg01952953	X
cg01953482	X
cg01961069
cg01962676	X
cg01965636
cg01990997	X
cg01996116	X
cg01998213	X
cg02017347	X
cg02024846	X
cg02027878	X
cg02037905	X
cg02056653	X
cg02057943	X
cg02063488	X
cg02069674	X
cg02076629
cg02077276	X
cg02097479	X
cg02105326	X
cg02111032	X
cg02128086	X
cg02131639	X
cg02143988	X
cg02149446	X
cg02154186
cg02164088	X
cg02174341	X
cg02176915	X
cg02188443
cg02195292	X
cg02197194	X
cg02206157	X
cg02207554	X
cg02221471	X
cg02234281
cg02244583
cg02266500	X
cg02272859	X
cg02273477	X
cg02301039	X
cg02304465
cg02310421	X
cg02330874	X
cg02337355	X
cg02350320	X
cg02359712	X
cg02377690
cg02389942	X
cg02392228	X
cg02415341
cg02466349
cg02466947	X
cg02471897
cg02475276
cg02498063	X
cg02520281
cg02565993
cg02566861	X
cg02570115	X
cg02571201	X
cg02580250	X
cg02614657	X
cg02616405	X
cg02620054
cg02627966	X
cg02633371	X
cg02637101
cg02654291	X
cg02661079	X
cg02673901
cg02675264	X
cg02692938	X
cg02757172	X
cg02778609	X
cg02788637	X
cg02803996
cg02817514
cg02849279	X
cg02860342
cg02867696
cg02886589	X
cg02887254
cg02895698
cg02952078	X
cg02953306	X
cg02963878	X
cg02973961	X
cg02975102	X
cg02978168	X
cg02980621	X
cg02984188
cg02995664	X
cg02999013
cg03015952
cg03018796	X
cg03021505
cg03024742
cg03026939	X
cg03044096
cg03057712
cg03062252	X
cg03068051	X
cg03069267	X
cg03076037
cg03079497	X
cg03103192	X
cg03104569
cg03114471
cg03142975	X
cg03149058	X
cg03150515
cg03160508	X
cg03165195
cg03165807	X
cg03182908	X
cg03186877	X
cg03236904
cg03244560	X
cg03255783	X
cg03258472	X
cg03297092
cg03330558	X
cg03331387	X
cg03353124
cg03353445
cg03359095
cg03384000	X
cg03386751
cg03421353	X
cg03468072
cg03476673
cg03510605	X
cg03543593
cg03547905	X
cg03556243	X
cg03571145	X
cg03577486	X
cg03583746
cg03597976
cg03602297	X
cg03607907	X
cg03654598	X
cg03658384	X
cg03703356
cg03707974
cg03719040	X
cg03719083	X
cg03720611	X
cg03745383	X
cg03754044
cg03762366	X
cg03768175	X
cg03773820	X
cg03789507
cg03800065
cg03803861
cg03804621	X
cg03819227
cg03822639	X
cg03826618	X
cg03845837
cg03862854	X
cg03875195	X
cg03882437	X
cg03929570	X
cg03936495	X
cg03960424	X
cg03961283
cg03961481
cg03962794	X
cg03991592
cg04004590	X
cg04004787	X
cg04005378	X
cg04029645
cg04053417	X
cg04058752	X
cg04070737	X
cg04072270
cg04095339	X
cg04103021	X
cg04118831
cg04129308	X
cg04134015	X
cg04146745	X
cg04154424
cg04163533
cg04209035	X
cg04231050	X
cg04255201
cg04260955
cg04264925
cg04265261
cg04272694	X
cg04282298	X
cg04285666	X
cg04289208	X
cg04290586
cg04306992	X
cg04308185	X
cg04316624	X
cg04323814	X
cg04340874
cg04343101
cg04344792
cg04376312
cg04378886
cg04380681	X
cg04391313	X
cg04392082	X
cg04415114	X
cg04431946	X
cg04436554
cg04440182
cg04453050	X
cg04471325	X
cg04479713
cg04495670	X
cg04541670	X
cg04543865	X
cg04546041	X
cg04548156	X
cg04555771	X
cg04561804	X
cg04565337
cg04591230	X
cg04612055	X
cg04613258	X
cg04637478	X
cg04642741	X
cg04661709
cg04716394
cg04743872
cg04748223	X
cg04752871	X
cg04771199	X
cg04774597	X
cg04781305	X
cg04795774
cg04805577	X
cg04806571	X
cg04810063
cg04825491	X
cg04829485	X
cg04830808	X
cg04851089	X
cg04851268
cg04872947	X
cg04899563	X
cg04899753	X
cg04913246
cg04921109
cg04926904	X
cg04931493	X
cg04945735	X
cg04983821	X
cg04988514	X
cg05008139	X
cg05013243	X
cg05019423	X
cg05039893
cg05067995	X
cg05071383	X
cg05073130	X
cg05080154	X
cg05086444
cg05090759	X
cg05102394	X
cg05105913	X
cg05113697	X
cg05120085	X
cg05135176
cg05138949
cg05140624	X
cg05144928	X
cg05146544	X
cg05160197	X
cg05164758	X
cg05177060
cg05184311	X
cg05202985
cg05229742
cg05229989	X
cg05254651
cg05259872	X
cg05269013	X
cg05269040
cg05274323
cg05287917
cg05295671	X
cg05302489
cg05304393	X
cg05324776	X
cg05333568
cg05366204	X
cg05373251	X
cg05384646
cg05386230	X
cg05388106	X
cg05391486
cg05410198	X
cg05417517	X
cg05431842	X
cg05434312	X
cg05451094
cg05451359	X
cg05475172
cg05477823
cg05495546	X
cg05501320	X
cg05512310
cg05518482
cg05527337	X
cg05534148	X
cg05593122
cg05594873	X
cg05614657	X
cg05616010
cg05640342	X
cg05652141
cg05654096	X
cg05665581	X
cg05674602	X
cg05683630	X
cg05726109	X
cg05744332
cg05765796
cg05767562	X
cg05787209
cg05792494
cg05796763
cg05804504	X
cg05815436
cg05817845
cg05835346	X
cg05837855
cg05846633
cg05876425	X
cg05898618	X
cg05901193
cg05920317	X
cg05942610	X
cg05944137	X
cg05955210	X
cg05973792	X
cg05983326	X
cg06009685
cg06010459
cg06014092	X
cg06027620	X
cg06035456	X
cg06048973	X
cg06051159	X
cg06056929	X
cg06071033	X
cg06075652	X
cg06076931	X
cg06110816	X
cg06117153	X
cg06144718	X
cg06144990	X
cg06166767
cg06193578	X
cg06197836
cg06213763
cg06214241	X
cg06230206	X
cg06257936
cg06269115	X
cg06282964	X
cg06286618
cg06288684	X
cg06289583
cg06290884
cg06297541	X
cg06321808	X
cg06328724	X
cg06337557	X
cg06338499	X
cg06348773	X
cg06357371
cg06363129
cg06367788	X
cg06390363	X
cg06392169	X
cg06394876
cg06395425
cg06397379
cg06419964
cg06421590	X
cg06434874	X
cg06446548	X
cg06451900	X
cg06493154	X
cg06494782	X
cg06508062	X
cg06520296
cg06528645	X
cg06537110	X
cg06551161	X
cg06566034	X
cg06587257
cg06610376
cg06618047	X
cg06620514	X
cg06638451	X
cg06690609
cg06722282	X
cg06761584
cg06762332	X
cg06772449	X
cg06772717	X
cg06829788	X
cg06836380	X
cg06842954	X
cg06850442
cg06860998
cg06876311
cg06881898	X
cg06891458	X
cg06926146
cg06948492
cg06961233	X
cg06962549
cg06962944
cg06969739	X
cg07002447	X
cg07028675	X
cg07046101	X
cg07059360	X
cg07062658
cg07063463
cg07070348
cg07081739
cg07083902	X
cg07090813	X
cg07093825	X
cg07163456	X
cg07179872	X
cg07183637
cg07188896
cg07213780
cg07232642
cg07262395
cg07268337	X
cg07300349	X
cg07317843	X
cg07353266	X
cg07385257
cg07394446	X
cg07444323
cg07451370
cg07459594	X
cg07504598	X
cg07507755	X
cg07514654	X
cg07539583
cg07546293	X
cg07590529
cg07608333	X
cg07669517
cg07670736	X
cg07671776	X
cg07695058	X
cg07695269	X
cg07697238
cg07710266
cg07716131
cg07723251	X
cg07723921	X
cg07724466
cg07744116
cg07751793
cg07769790
cg07774777	X
cg07783843
cg07794885
cg07796597	X
cg07811933	X
cg07815799	X
cg07817856	X
cg07824710	X
cg07840318	X
cg07844694
cg07848566
cg07872868	X
cg07881365	X
cg07885132	X
cg07920930	X
cg07927540
cg07957294
cg07960762
cg07963181
cg07963670	X
cg07972116	X
cg07994435	X
cg07998951	X
cg08026464	X
cg08039952	X
cg08061745	X
cg08072202	X
cg08096062	X
cg08097631	X
cg08112929	X
cg08134680	X
cg08134856
cg08141172	X
cg08142172	X
cg08158862
cg08162389	X
cg08178168	X
cg08187750	X
cg08190298
cg08190844
cg08196032	X
cg08202754
cg08207466
cg08214808	X
cg08241939	X
cg08242010	X
cg08254353	X
cg08259514
cg08265769
cg08279075	X
cg08285915	X
cg08299265	X
cg08303550	X
cg08316417	X
cg08318365	X
cg08332074
cg08332990	X
cg08342619	X
cg08354406
cg08364561	X
cg08364654
cg08424491
cg08447739
cg08457011	X
cg08457514
cg08462924	X
cg08462988	X
cg08470031	X
cg08470639
cg08473487	X
cg08484265
cg08507952
cg08532057	X
cg08549396	X
cg08586500	X
cg08586737	X
cg08594218	X
cg08632420
cg08637403
cg08640901	X
cg08655330
cg08663909	X
cg08665772
cg08702745	X
cg08706575
cg08713711	X
cg08749917	X
cg08750432	X
cg08753468	X
cg08756640	X
cg08789022	X
cg08802053	X
cg08806184
cg08830672
cg08837037	X
cg08838842	X
cg08847636	X
cg08856033	X
cg08872493	X
cg08893833	X
cg08894629	X
cg08908987	X
cg08913010	X
cg08918020
cg08926287	X
cg08968184	X
cg08979041
cg08988420	X
cg09000779
cg09011458
cg09011574	X
cg09012858	X
cg09024435	X
cg09075844	X
cg09088834
cg09090582	X
cg09095562	X
cg09098707
cg09124496	X
cg09132250	X
cg09174870	X
cg09191626
cg09212597	X
cg09225457
cg09240693	X
cg09254101	X
cg09263325	X
cg09264065	X
cg09267427
cg09285795	X
cg09292226	X
cg09294156
cg09295799	X
cg09313046
cg09318122
cg09322349	X
cg09324514
cg09334514
cg09334731	X
cg09346546	X
cg09346775
cg09348985	X
cg09349530	X
cg09354267	X
cg09357276	X
cg09367266	X
cg09369863	X
cg09372486
cg09399371	X
cg09408902
cg09430957	X
cg09451613
cg09491120	X
cg09508671
cg09511421
cg09514185	X
cg09525112
cg09586183	X
cg09594075	X
cg09607548	X
cg09610767	X
cg09629914	X
cg09636245
cg09697403	X
cg09735146	X
cg09758420	X
cg09777637	X
cg09782097	X
cg09788008	X
cg09817024	X
cg09819656	X
cg09826056	X
cg09845941
cg09846177	X
cg09861917
cg09866104	X
cg09866743
cg09871685
cg09911747
cg09916336
cg09926178	X
cg09933458	X
cg09938098	X
cg09938664	X
cg09945381	X
cg09953520	X
cg09995320	X
cg10023613	X
cg10063575
cg10087227
cg10090650
cg10091752	X
cg10093648	X
cg10123662	X
cg10131075
cg10144336	X
cg10151901	X
cg10172979
cg10179251
cg10219192	X
cg10220117	X
cg10236603	X
cg10262997	X
cg10272176	X
cg10308654
cg10332116
cg10395317	X
cg10443980
cg10444806
cg10468702
cg10469717	X
cg10483261
cg10484958	X
cg10517919
cg10543035	X
cg10567744
cg10589447	X
cg10592171
cg10611165
cg10613381	X
cg10626063
cg10632728	X
cg10638734	X
cg10639395
cg10650018	X
cg10652057	X
cg10653240
cg10682618	X
cg10683929
cg10742801	X
cg10749822	X
cg10754668
cg10760339
cg10764068	X
cg10767045	X
cg10768548	X
cg10775231
cg10781468	X
cg10794733
cg10802974
cg10805721	X
cg10806197	X
cg10811178
cg10814153	X
cg10836431	X
cg10854767	X
cg10862587
cg10883069	X
cg10925640	X
cg10932939	X
cg10964367
cg10997906	X
cg11018769	X
cg11020085	X
cg11037477	X
cg11051158	X
cg11060943	X
cg11063495	X
cg11063729	X
cg11096905	X
cg11161837	X
cg11165905	X
cg11176737	X
cg11182018	X
cg11203512	X
cg11207799
cg11219917
cg11232944
cg11241413
cg11245384	X
cg11263617	X
cg11266407
cg11291464
cg11303738	X
cg11324010	X
cg11380624	X
cg11404380	X
cg11404751
cg11413657	X
cg11423680	X
cg11478051	X
cg11480800	X
cg11488893	X
cg11491002	X
cg11533712	X
cg11542394	X
cg11547448
cg11564711	X
cg11573854
cg11598935	X
cg11599207	X
cg11610350	X
cg11612345	X
cg11613164
cg11633204	X
cg11641006
cg11650648
cg11667020
cg11688376	X
cg11689813	X
cg11697427	X
cg11703796	X
cg11728809	X
cg11758793	X
cg11795975
cg11821637	X
cg11859922	X
cg11903920
cg11915641
cg11934394	X
cg11936341	X
cg11940960
cg11955641	X
cg11957350
cg11959694	X
cg11970204
cg11982958	X
cg11984463
cg12010198	X
cg12021220	X
cg12051614	X
cg12058478	X
cg12079115	X
cg12080079
cg12081325
cg12093519	X
cg12096447	X
cg12097325
cg12103742	X
cg12136772	X
cg12142424
cg12213062	X
cg12243133	X
cg12256550	X
cg12265810	X
cg12270485	X
cg12288076	X
cg12301695	X
cg12327405
cg12357484	X
cg12369078
cg12399536
cg12407421	X
cg12422351
cg12430467	X
cg12432526
cg12435629	X
cg12471051	X
cg12475182
cg12487789
cg12499130	X
cg12518844
cg12534008	X
cg12552165
cg12568786
cg12580770	X
cg12582616
cg12584458
cg12600858	X
cg12621514
cg12659952
cg12664770	X
cg12673429	X
cg12681727	X
cg12700853
cg12714665
cg12718440	X
cg12732638
cg12743621	X
cg12746947
cg12752627	X
cg12756504
cg12771777
cg12788684	X
cg12799790
cg12830752
cg12855547	X
cg12873454	X
cg12880095	X
cg12912758	X
cg12921647	X
cg12927277	X
cg12939648
cg13016048	X
cg13039454	X
cg13056510	X
cg13066963	X
cg13075322	X
cg13095737	X
cg13096592
cg13099429	X
cg13110283
cg13122377
cg13165778
cg13170705	X
cg13175159	X
cg13226669	X
cg13230208
cg13230424	X
cg13246242	X
cg13252700	X
cg13271452
cg13271951	X
cg13277493	X
cg13322849
cg13325228	X
cg13326175
cg13328400	X
cg13344095	X
cg13368923	X
cg13389958	X
cg13401823
cg13412213
cg13425391
cg13439315
cg13473356	X
cg13474848	X
cg13491234	X
cg13491731
cg13500354
cg13514324	X
cg13518670	X
cg13520327
cg13521156
cg13523649
cg13530999	X
cg13536060
cg13552869
cg13559439	X
cg13560436	X
cg13562069
cg13567349
cg13569079	X
cg13576682	X
cg13577628	X
cg13584272	X
cg13627258	X
cg13656878
cg13672791	X
cg13678973	X
cg13681081	X
cg13689066	X
cg13698168	X
cg13700506
cg13718418	X
cg13726459	X
cg13732201	X
cg13737408
cg13739680	X
cg13758543	X
cg13763289	X
cg13768953	X
cg13777783	X
cg13785127
cg13793157	X
cg13799544	X
cg13812393
cg13816419	X
cg13816999
cg13826247	X
cg13847640	X
cg13861244	X
cg13868084	X
cg13873209	X
cg13882309
cg13896476	X
cg13911052	X
cg13916835	X
cg13928759	X
cg13964092	X
cg13966771
cg13989528
cg13990531
cg13994504	X
cg14018233	X
cg14037948	X
cg14042190	X
cg14046688	X
cg14091230	X
cg14106167	X
cg14113351	X
cg14118175
cg14154859	X
cg14170793	X
cg14176450	X
cg14184890	X
cg14204433
cg14215515	X
cg14217861	X
cg14233847
cg14241045
cg14251734
cg14259556
cg14269716
cg14275340
cg14283328	X
cg14294096
cg14298457
cg14313315
cg14320530	X
cg14337614
cg14341131
cg14374521	X
cg14417760
cg14444287	X
cg14450766
cg14458068	X
cg14459046
cg14468284	X
cg14492293	X
cg14494204	X
cg14515803	X
cg14518596	X
cg14518658	X
cg14523898
cg14529565
cg14532755	X
cg14533390	X
cg14548509	X
cg14553377	X
cg14554880
cg14558573
cg14569814
cg14579864
cg14583583
cg14590011	X
cg14590206	X
cg14590912	X
cg14592065
cg14594362	X
cg14615266	X
cg14615491	X
cg14620572
cg14621254
cg14633052
cg14695540	X
cg14708218	X
cg14718170	X
cg14731570
cg14758072	X
cg14759366
cg14769786
cg14789214	X
cg14816087
cg14845216	X
cg14853974	X
cg14881601
cg14888908
cg14896906	X
cg14900124	X
cg14904908	X
cg14905631	X
cg14931348
cg14934413	X
cg14944362	X
cg14950515	X
cg14972143	X
cg14972743	X
cg14997321	X
cg15056966
cg15059065
cg15059558
cg15063687
cg15080396	X
cg15105206
cg15134801
cg15166039	X
cg15179011	X
cg15184495	X
cg15185570	X
cg15188182	X
cg15192909
cg15233611
cg15239579	X
cg15241074	X
cg15247245
cg15249221	X
cg15261730
cg15272173
cg15301794	X
cg15305511	X
cg15305538	X
cg15388804	X
cg15392844
cg15409587	X
cg15415259
cg15433297
cg15451248	X
cg15507719	X
cg15509286
cg15518950	X
cg15521792
cg15522957	X
cg15528028	X
cg15540723
cg15553391	X
cg15575683	X
cg15606633	X
cg15625693	X
cg15627136
cg15635600	X
cg15637286	X
cg15642326	X
cg15649857	X
cg15651727	X
cg15656834	X
cg15660807	X
cg15671181	X
cg15683950	X
cg15724945
cg15728779	X
cg15734230	X
cg15736524
cg15736994	X
cg15791248	X
cg15803221	X
cg15838142
cg15849368	X
cg15850918
cg15857739	X
cg15869649
cg15877915	X
cg15900034	X
cg15923943
cg15924693
cg15932136	X
cg15940569	X
cg15970595
cg15976883	X
cg16005224	X
cg16017889	X
cg16044595	X
cg16049600
cg16051685	X
cg16065922
cg16096487	X
cg16152871	X
cg16170838	X
cg16182479
cg16184943	X
cg16185299	X
cg16210088	X
cg16219810	X
cg16264616
cg16267202
cg16275882	X
cg16287451	X
cg16288101	X
cg16298927	X
cg16299003	X
cg16310415	X
cg16363985	X
cg16369400
cg16380632
cg16391973	X
cg16421285	X
cg16468389	X
cg16474297	X
cg16499834	X
cg16514113
cg16522260
cg16527418	X
cg16532497
cg16534307
cg16550757
cg16553119	X
cg16587952	X
cg16604243	X
cg16628334
cg16636110	X
cg16662821	X
cg16678099	X
cg16689434	X
cg16689937
cg16704889	X
cg16709904
cg16716320
cg16731264
cg16786481
cg16805360	X
cg16812519	X
cg16829453	X
cg16852440	X
cg16874077	X
cg16882684	X
cg16893574	X
cg16896079	X
cg16900964	X
cg16907885
cg16930811
cg16943697	X
cg16964748
cg17000076	X
cg17000199	X
cg17006282
cg17009813
cg17020726	X
cg17032646	X
cg17057719	X
cg17062938	X
cg17069313	X
cg17076485	X
cg17098387
cg17104824	X
cg17107617	X
cg17124224
cg17136310
cg17152524	X
cg17156432	X
cg17160439
cg17181362	X
cg17181653	X
cg17192377	X
cg17198711	X
cg17218713
cg17228765	X
cg17255063	X
cg17261675	X
cg17263206	X
cg17264513	X
cg17265358
cg17277199	X
cg17305181	X
cg17347941
cg17358124	X
cg17393458	X
cg17394237	X
cg17415947
cg17417291	X
cg17435307
cg17449465
cg17468100	X
cg17490790
cg17500055	X
cg17506621	X
cg17557766	X
cg17563271	X
cg17629929	X
cg17658213	X
cg17670646
cg17670650	X
cg17677987	X
cg17684906	X
cg17695462
cg17698366	X
cg17745628	X
cg17771652	X
cg17800497	X
cg17801765	X
cg17804356	X
cg17826518	X
cg17834637	X
cg17842821	X
cg17847520	X
cg17849128	X
cg17866778	X
cg17876128
cg17938383	X
cg17941015	X
cg17982031	X
cg17982116
cg17996619	X
cg18014983	X
cg18020547	X
cg18027654
cg18053973
cg18055394
cg18059397	X
cg18059464
cg18091275	X
cg18092095
cg18097189	X
cg18098722	X
cg18101333	X
cg18105725	X
cg18115428
cg18124413	X
cg18137040	X
cg18153816	X
cg18160135	X
cg18173235	X
cg18195080	X
cg18195352	X
cg18217235	X
cg18222913	X
cg18268041	X
cg18286850	X
cg18293633	X
cg18318878
cg18341960	X
cg18358020	X
cg18410945
cg18415686	X
cg18428283	X
cg18442632
cg18443893	X
cg18452695
cg18463802
cg18467551	X
cg18479173	X
cg18537730
cg18539122
cg18557185
cg18570392	X
cg18583931	X
cg18586823
cg18603028	X
cg18624544	X
cg18636641	X
cg18664514	X
cg18666075
cg18673409
cg18710929	X
cg18713748
cg18743730	X
cg18744668	X
cg18769374	X
cg18789547	X
cg18826958
cg18836319	X
cg18859045	X
cg18867480	X
cg18876602	X
cg18877699	X
cg18886347
cg18925094
cg18951543
cg18961546	X
cg19001789
cg19026976	X
cg19041593	X
cg19044419	X
cg19162158	X
cg19172575	X
cg19176553	X
cg19180602	X
cg19183842	X
cg19197440	X
cg19218607
cg19225422
cg19241279
cg19241744	X
cg19248602	X
cg19249231	X
cg19276110	X
cg19306970
cg19309463	X
cg19315261	X
cg19320294	X
cg19321979	X
cg19325139
cg19325985
cg19368625	X
cg19378133	X
cg19401033	X
cg19440264
cg19448837	X
cg19489320
cg19497444	X
cg19509778
cg19543968	X
cg19569074
cg19596110	X
cg19621753	X
cg19628299	X
cg19656689	X
cg19666541	X
cg19679327
cg19688418
cg19700087
cg19717060
cg19730248	X
cg19733633	X
cg19764418	X
cg19802458	X
cg19805223	X
cg19843891	X
cg19848118
cg19852827
cg19857761	X
cg19903766	X
cg19910648	X
cg19917565	X
cg19975849	X
cg19998012	X
cg20000805	X
cg20003983	X
cg20005057	X
cg20012601
cg20016914	X
cg20018253	X
cg20018563
cg20020844	X
cg20031032	X
cg20046330
cg20051530
cg20053465	X
cg20062057
cg20090108	X
cg20099806	X
cg20104774
cg20118840	X
cg20119148	X
cg20165545	X
cg20190772	X
cg20219329
cg20232291
cg20260607
cg20260721	X
cg20276677	X
cg20288617	X
cg20294304	X
cg20312132	X
cg20340190	X
cg20367712
cg20370909	X
cg20378070	X
cg20389678	X
cg20417071	X
cg20434856	X
cg20443254	X
cg20453845	X
cg20459495
cg20473374	X
cg20482698	X
cg20488281	X
cg20495183
cg20509780
cg20509869
cg20512501	X
cg20535781	X
cg20537992
cg20548231	X
cg20559217	X
cg20595752
cg20600729	X
cg20631820	X
cg20673321
cg20687414
cg20701556	X
cg20710730	X
cg20716515	X
cg20739205	X
cg20744625	X
cg20744756
cg20756894
cg20761187
cg20764575	X
cg20768399	X
cg20773127	X
cg20800536	X
cg20833838
cg20851317
cg20890260	X
cg20893180	X
cg20897136
cg20912272
cg20945232	X
cg20979921	X
cg21006686	X
cg21007342
cg21033861	X
cg21044572
cg21050001
cg21051580
cg21052415	X
cg21060736	X
cg21070161	X
cg21084943
cg21088488	X
cg21091128	X
cg21117808	X
cg21122370	X
cg21124375	X
cg21143428	X
cg21144120	X
cg21159778	X
cg21163415	X
cg21165978	X
cg21166092	X
cg21167643
cg21171704
cg21176398
cg21205031
cg21209395	X
cg21215218	X
cg21221786
cg21223423	X
cg21262649	X
cg21303428
cg21315873	X
cg21332500	X
cg21337580	X
cg21338153
cg21342567	X
cg21342728
cg21361856	X
cg21408360
cg21420366
cg21447871	X
cg21450738	X
cg21456083	X
cg21463380	X
cg21478490
cg21488289
cg21510189	X
cg21518089	X
cg21542796
cg21558341	X
cg21571060
cg21585707	X
cg21604741	X
cg21614303
cg21616785
cg21623566	X
cg21625858	X
cg21648260	X
cg21681377	X
cg21699124	X
cg21774338	X
cg21806242	X
cg21806985	X
cg21899500	X
cg21903378
cg21904937	X
cg21910650
cg21911858	X
cg21933812	X
cg21937660
cg21959457	X
cg21965995	X
cg22000727
cg22014491
cg22017900
cg22019970
cg22022379	X
cg22023627
cg22047282	X
cg22061523
cg22077481
cg22083633	X
cg22083684	X
cg22120446
cg22122321	X
cg22136365
cg22138302	X
cg22157069
cg22166883	X
cg22172057	X
cg22191606
cg22214854	X
cg22232704
cg22233906
cg22239963	X
cg22262757	X
cg22273925	X
cg22289643	X
cg22289837
cg22325823	X
cg22329555	X
cg22330875	X
cg22351510	X
cg22361859
cg22376864	X
cg22407458	X
cg22448304
cg22463553	X
cg22512803	X
cg22531266
cg22531668
cg22540514	X
cg22584138	X
cg22584681	X
cg22627570	X
cg22682373	X
cg22706505
cg22716151	X
cg22721796	X
cg22731513
cg22733133
cg22745354	X
cg22748452	X
cg22775123	X
cg22778145	X
cg22788329
cg22807681
cg22825644
cg22826333	X
cg22842797	X
cg22850505
cg22851485	X
cg22856279	X
cg22871318	X
cg22880770
cg22885014
cg22959611
cg22960347	X
cg22987487
cg22999540	X
cg23034373	X
cg23073879	X
cg23074992
cg23081604
cg23087300	X
cg23087306	X
cg23114311	X
cg23121156	X
cg23130097	X
cg23141851	X
cg23149053	X
cg23152641
cg23152772	X
cg23163283
cg23200774	X
cg23251761	X
cg23269692	X
cg23273843
cg23288099	X
cg23289581	X
cg23299445
cg23305129	X
cg23316449	X
cg23319460	X
cg23323891
cg23331156
cg23337866	X
cg23345697
cg23349968	X
cg23372544	X
cg23374863	X
cg23406509	X
cg23415434
cg23423227
cg23436576	X
cg23439280	X
cg23452259	X
cg23466749
cg23490014
cg23511151	X
cg23525596	X
cg23531340	X
cg23534802	X
cg23570694
cg23589174
cg23602334	X
cg23641707	X
cg23650279
cg23686113	X
cg23689227
cg23706211
cg23712462	X
cg23740610	X
cg23752000	X
cg23756474	X
cg23792978
cg23803223	X
cg23826573
cg23836747	X
cg23845450
cg23848471	X
cg23864949	X
cg23873525	X
cg23875404	X
cg23883874	X
cg23885108	X
cg23920953	X
cg23950788
cg23959605	X
cg23971110
cg23972915
cg23973393	X
cg23981172	X
cg23986620
cg23992426
cg24030680
cg24070541	X
cg24083746	X
cg24084693
cg24101492	X
cg24119225
cg24122124	X
cg24126941	X
cg24127278	X
cg24143129	X
cg24148085	X
cg24213248
cg24222580
cg24295653
cg24345747	X
cg24362716
cg24362726	X
cg24367628	X
cg24376689	X
cg24433189
cg24461524	X
cg24474037	X
cg24519084
cg24524414
cg24535439	X
cg24539455	X
cg24642468	X
cg24649332	X
cg24656271	X
cg24659054	X
cg24663971	X
cg24673605	X
cg24685664	X
cg24694501	X
cg24696332
cg24697075
cg24699985	X
cg24717061	X
cg24718722	X
cg24725692
cg24746594
cg24757937	X
cg24761525	X
cg24764168
cg24782772	X
cg24807850	X
cg24812442	X
cg24830494	X
cg24838010	X
cg24875029	X
cg24876897	X
cg24877675	X
cg24889914
cg24900963	X
cg24907270	X
cg24951754	X
cg24959938
cg24960149	X
cg25001930	X
cg25003047
cg25007283	X
cg25017403	X
cg25029903
cg25030888
cg25046790
cg25051805	X
cg25091367	X
cg25112202	X
cg25112877
cg25121621	X
cg25124045	X
cg25132510	X
cg25170034	X
cg25197238
cg25221615	X
cg25325636
cg25372693	X
cg25375186	X
cg25425074	X
cg25457886	X
cg25471639
cg25478614
cg25526039
cg25544461	X
cg25573635
cg25591451	X
cg25591868	X
cg25592977	X
cg25593948	X
cg25600933	X
cg25626519	X
cg25654705
cg25660566	X
cg25661884	X
cg25690897
cg25693132	X
cg25694915	X
cg25741487	X
cg25744127	X
cg25752163	X
cg25769590
cg25778892
cg25780543
cg25783550
cg25787956
cg25809290	X
cg25813711
cg25819441	X
cg25820479
cg25827255	X
cg25853078
cg25892286	X
cg25938735	X
cg25941299	X
cg26006951	X
cg26008908	X
cg26015163
cg26033710	X
cg26037602
cg26053526
cg26054764	X
cg26064535	X
cg26077229
cg26093148
cg26108690
cg26128121
cg26141228
cg26170930	X
cg26178732	X
cg26183250	X
cg26184028	X
cg26186546	X
cg26188726	X
cg26196385
cg26196480	X
cg26218577	X
cg26226879
cg26228460	X
cg26230145	X
cg26251865	X
cg26262152	X
cg26264769	X
cg26272214	X
cg26275431
cg26276690
cg26299169	X
cg26302230
cg26305042	X
cg26307359	X
cg26309074	X
cg26315261	X
cg26345105
cg26360697
cg26365998	X
[truncated: 78 more rows]
