# Supplementary material for: Disentangling age-dependent DNA methylation: deterministic, stochastic, and nonlinear
Source: Sci Rep. 2021 Apr 28;11:9201. doi: 10.1038/s41598-021-88504-0 (PMC8080842; doi:10.1038/s41598-021-88504-0)
Supplement: Supplementary file 5 — Supplementary File 4. [file 41598_2021_88504_MOESM5_ESM.xlsx]

## Sheet: aVMPs males
name_cpg	type	isIntersect
cg00000363	deterministic	X
cg00001747	deterministic
cg00003625	deterministic	X
cg00005847	deterministic
cg00006081	stochastic
cg00010853	deterministic
cg00010954	deterministic
cg00012397	deterministic
cg00012522	deterministic
cg00014118	stochastic
cg00014998	deterministic
cg00017489	deterministic
cg00018128	deterministic
cg00024086	deterministic	X
cg00025823	deterministic
cg00028211	deterministic
cg00031346	deterministic
cg00032205	deterministic
cg00032609	deterministic
cg00033155	deterministic	X
cg00035316	deterministic
cg00037441	deterministic
cg00039057	deterministic	X
cg00040007	deterministic
cg00042409	deterministic
cg00043788	deterministic
cg00044245	deterministic
cg00049047	deterministic
cg00050402	deterministic	X
cg00054210	deterministic
cg00055359	deterministic
cg00057231	deterministic	X
cg00057393	deterministic
cg00058163	stochastic
cg00062245	deterministic
cg00063006	deterministic	X
cg00065905	deterministic	X
cg00068428	deterministic	X
cg00069860	deterministic	X
cg00070042	deterministic
cg00070052	deterministic
cg00070383	deterministic
cg00072426	deterministic
cg00072720	deterministic
cg00073837	stochastic
cg00075920	deterministic	X
cg00078513	deterministic
cg00080125	deterministic
cg00081087	deterministic
cg00083059	deterministic
cg00085416	stochastic	XX
cg00087153	stochastic
cg00087368	deterministic
cg00089091	deterministic
cg00090521	deterministic
cg00091060	deterministic	X
cg00095594	deterministic	X
cg00095859	deterministic	X
cg00096810	deterministic	X
cg00097146	deterministic
cg00097384	deterministic
cg00099295	deterministic	X
cg00104845	deterministic	X
cg00107187	deterministic	X
cg00107772	deterministic
cg00109076	deterministic
cg00109703	deterministic
cg00112314	deterministic	X
cg00112685	deterministic
cg00114478	deterministic	X
cg00115954	deterministic
cg00116092	deterministic	X
cg00123478	deterministic
cg00132255	stochastic
cg00134667	deterministic
cg00137016	deterministic
cg00142642	deterministic	X
cg00144335	deterministic	X
cg00145079	deterministic	X
cg00146004	stochastic
cg00146676	deterministic	X
cg00147509	deterministic	X
cg00150080	deterministic	X
cg00154888	deterministic
cg00155619	deterministic	X
cg00157572	deterministic
cg00162231	deterministic
cg00164189	deterministic
cg00166216	deterministic	X
cg00166372	deterministic
cg00169725	stochastic
cg00177127	deterministic	X
cg00177388	deterministic
cg00178249	deterministic
cg00178850	deterministic	X
cg00179070	stochastic
cg00181125	stochastic
cg00181834	deterministic	X
cg00184376	deterministic
cg00187229	deterministic
cg00194126	deterministic
cg00198586	deterministic
cg00202460	stochastic
cg00207428	stochastic
cg00209038	deterministic
cg00210562	deterministic	X
cg00213142	deterministic
cg00214791	stochastic
cg00215432	deterministic
cg00216901	deterministic	X
cg00218620	stochastic
cg00220294	deterministic
cg00221382	deterministic
cg00225196	deterministic	X
cg00229368	stochastic
cg00229754	stochastic
cg00231483	deterministic
cg00231504	deterministic
cg00231945	deterministic
cg00233948	deterministic
cg00234446	deterministic
cg00238249	stochastic
cg00241941	deterministic
cg00242031	deterministic
cg00242976	deterministic
cg00244745	stochastic
cg00244882	deterministic
cg00246386	deterministic	X
cg00247334	deterministic	X
cg00250430	deterministic
cg00252615	deterministic
cg00254133	stochastic
cg00255726	deterministic
cg00256593	deterministic
cg00256932	deterministic	X
cg00258873	deterministic
cg00262054	deterministic	X
cg00262344	deterministic	X
cg00262621	deterministic	X
cg00278547	deterministic
cg00281837	deterministic	X
cg00284173	deterministic
cg00284259	stochastic
cg00289546	deterministic
cg00290086	deterministic
cg00290340	deterministic
cg00292135	deterministic
cg00296182	deterministic
cg00297721	deterministic	X
cg00302494	deterministic
cg00303183	deterministic
cg00303541	deterministic
cg00303982	deterministic	X
cg00306112	deterministic	X
cg00306311	deterministic	X
cg00310215	deterministic	X
cg00310588	deterministic	X
cg00313750	deterministic
cg00316839	stochastic	XX
cg00318347	deterministic	X
cg00323695	stochastic
cg00325750	stochastic
cg00327072	deterministic
cg00331501	deterministic	X
cg00332937	stochastic
cg00335712	deterministic	X
cg00336164	deterministic
cg00340052	deterministic	X
cg00342891	deterministic
cg00344443	deterministic
cg00347198	deterministic
cg00348762	deterministic	X
cg00350503	deterministic
cg00353773	deterministic	X
cg00356645	deterministic
cg00362569	deterministic
cg00364457	deterministic
cg00366103	stochastic
cg00366359	deterministic	X
cg00366505	deterministic
cg00373499	deterministic	X
cg00373707	deterministic
cg00374747	deterministic	X
cg00375250	deterministic
cg00375983	deterministic
cg00376480	deterministic
cg00376654	deterministic	X
cg00377344	deterministic	X
cg00379467	deterministic	X
cg00379648	deterministic
cg00384701	deterministic	X
cg00385441	stochastic
cg00387704	deterministic
cg00388287	deterministic
cg00388812	deterministic
cg00390775	stochastic
cg00397986	deterministic
cg00402533	stochastic
cg00405198	deterministic
cg00406211	deterministic	X
cg00408348	deterministic	X
cg00408678	deterministic
cg00410370	deterministic
cg00410600	deterministic
cg00414835	deterministic
cg00418943	stochastic
cg00421139	deterministic	X
cg00423030	deterministic	X
cg00423153	deterministic	X
cg00423443	deterministic	X
cg00425918	deterministic
cg00426659	deterministic
cg00426720	deterministic
cg00431699	deterministic	X
cg00432049	stochastic
cg00440531	deterministic	X
cg00445126	deterministic
cg00448191	deterministic
cg00449390	deterministic
cg00452257	deterministic
cg00458754	deterministic
cg00458965	deterministic
cg00461612	deterministic	X
cg00462570	deterministic
cg00464519	deterministic
cg00469015	deterministic
cg00470051	stochastic
cg00471141	deterministic
cg00472029	deterministic	X
cg00474031	deterministic	X
cg00475109	deterministic	X
cg00475509	stochastic
cg00487187	deterministic
cg00489401	deterministic	X
cg00491418	stochastic
cg00491927	stochastic
cg00492873	deterministic
cg00492979	deterministic	X
cg00495860	deterministic
cg00500507	deterministic	X
cg00502190	deterministic
cg00502444	deterministic
cg00503383	deterministic	X
cg00505045	deterministic	X
cg00507154	deterministic
cg00509431	deterministic
cg00510598	deterministic
cg00511674	stochastic
cg00515669	deterministic
cg00516067	deterministic	X
cg00518190	deterministic
cg00521703	deterministic	X
cg00526276	deterministic	X
cg00527489	deterministic	X
cg00531453	deterministic
cg00538458	deterministic	X
cg00546005	deterministic
cg00548633	deterministic	X
cg00553886	deterministic
cg00563845	deterministic	X
cg00565882	deterministic	X
cg00566320	deterministic
cg00566759	deterministic	X
cg00573338	deterministic
cg00575005	deterministic	X
cg00579520	deterministic
cg00580965	deterministic
cg00582524	deterministic	X
cg00589006	deterministic	X
cg00589520	deterministic
cg00593116	deterministic	X
cg00594011	deterministic
cg00597687	deterministic	X
cg00599124	deterministic	X
cg00604202	stochastic
cg00609834	deterministic
cg00611495	deterministic	X
cg00613752	deterministic
cg00614182	deterministic
cg00615473	deterministic
cg00616687	deterministic	X
cg00620976	deterministic
cg00622318	stochastic
cg00625351	deterministic
cg00630724	deterministic
cg00637687	deterministic
cg00637688	deterministic
cg00638020	deterministic
cg00639615	deterministic	X
cg00643897	stochastic
cg00644823	deterministic
cg00657287	deterministic
cg00660608	deterministic
cg00664406	deterministic
cg00666842	deterministic
cg00666903	deterministic
cg00668303	deterministic	X
cg00671386	stochastic
cg00673365	deterministic
cg00674365	deterministic	X
cg00675037	deterministic
cg00675229	deterministic	X
cg00677574	deterministic
cg00677866	deterministic
cg00683332	deterministic
cg00686880	stochastic
cg00687447	deterministic	X
cg00688297	deterministic	X
cg00688447	stochastic
cg00690148	deterministic	X
cg00691240	deterministic	X
cg00692780	deterministic	X
cg00698908	deterministic	X
cg00699945	deterministic
cg00699993	deterministic
cg00700487	stochastic
cg00701706	deterministic	X
cg00702547	deterministic
cg00703898	deterministic
cg00705808	deterministic	X
cg00705992	deterministic	X
cg00712409	deterministic
cg00714725	stochastic	XX
cg00716083	deterministic
cg00720047	deterministic	X
cg00720747	deterministic	X
cg00725356	deterministic
cg00727673	deterministic	X
cg00731683	deterministic
cg00732251	deterministic	X
cg00741609	deterministic
cg00741634	deterministic	X
cg00745725	deterministic	X
cg00747647	deterministic	X
cg00748373	deterministic	X
cg00758915	deterministic	X
cg00760935	deterministic
cg00761968	deterministic
cg00762160	deterministic
cg00766220	deterministic	X
cg00767496	deterministic
cg00767581	deterministic	X
cg00768359	stochastic
cg00769305	deterministic	X
cg00770784	deterministic	X
cg00777689	deterministic	X
cg00782645	deterministic	X
cg00791253	deterministic	X
cg00792849	deterministic
cg00796424	deterministic	X
cg00797104	deterministic
cg00802903	deterministic	X
cg00803453	deterministic
cg00804628	deterministic	X
cg00806461	deterministic
cg00812438	deterministic
cg00812833	stochastic
cg00812921	deterministic	X
cg00814580	deterministic	X
cg00817189	deterministic	X
cg00824767	deterministic
cg00830029	deterministic
cg00831735	deterministic
cg00831929	deterministic
cg00834922	deterministic	X
cg00837398	deterministic	X
cg00842325	deterministic	X
cg00844308	stochastic
cg00849713	deterministic
cg00852622	deterministic	X
cg00856580	deterministic	X
cg00858855	deterministic
cg00865857	deterministic
cg00868523	deterministic
cg00870242	deterministic
cg00872726	deterministic	X
cg00873050	deterministic
cg00880157	deterministic
cg00880984	deterministic
cg00883565	deterministic
cg00884093	deterministic	X
cg00892368	deterministic	X
cg00894252	deterministic
cg00901320	deterministic
cg00901401	deterministic	X
cg00903099	deterministic
cg00904966	deterministic	X
cg00908526	deterministic	X
cg00908571	deterministic
cg00909514	deterministic
cg00910067	deterministic
cg00910882	deterministic
cg00913949	deterministic
cg00916255	deterministic
cg00916884	deterministic	X
cg00917031	deterministic
cg00917569	stochastic	XX
cg00920572	deterministic
cg00924143	deterministic
cg00926420	deterministic	X
cg00929523	deterministic
cg00931520	stochastic
cg00934882	deterministic
cg00935653	deterministic
cg00941836	deterministic
cg00943382	deterministic
cg00947324	deterministic
cg00947878	deterministic
cg00950265	deterministic	X
cg00954878	deterministic	X
cg00955967	deterministic	X
cg00956199	deterministic
cg00959431	deterministic
cg00960305	deterministic
cg00963169	deterministic
cg00964997	deterministic	X
cg00967552	stochastic
cg00969119	deterministic
cg00971737	deterministic	X
cg00977696	deterministic
cg00982919	deterministic	X
cg00992850	deterministic
cg00993308	stochastic
cg00998744	stochastic
cg01002529	deterministic
cg01003599	deterministic	X
cg01003803	deterministic
cg01003961	deterministic
cg01007305	deterministic
cg01019875	deterministic	X
cg01020744	deterministic
cg01021742	deterministic
cg01024444	deterministic	X
cg01030476	deterministic
cg01039498	stochastic
cg01040533	deterministic
cg01043616	deterministic
cg01047631	stochastic
cg01049674	deterministic	X
cg01053273	deterministic	X
cg01054110	deterministic	X
cg01057656	deterministic
cg01065599	deterministic
cg01066157	deterministic
cg01068944	deterministic	X
cg01069941	deterministic
cg01072952	deterministic	X
cg01075271	deterministic
cg01078446	deterministic	X
cg01082601	deterministic	X
cg01085224	deterministic	X
cg01087129	deterministic	X
cg01088070	stochastic
cg01094687	deterministic	X
cg01096266	deterministic	X
cg01098959	deterministic	X
cg01100521	deterministic	X
cg01102379	deterministic	X
cg01109464	deterministic
cg01111358	deterministic
cg01115857	deterministic	X
cg01117549	deterministic
cg01121712	deterministic
cg01122241	deterministic
cg01130127	deterministic
cg01137401	deterministic
cg01146063	deterministic
cg01150433	deterministic
cg01153166	deterministic
cg01156070	deterministic	X
cg01156834	deterministic
cg01157780	deterministic	X
cg01158220	deterministic	X
cg01158277	deterministic	X
cg01158822	deterministic
cg01160311	deterministic
cg01160394	deterministic
cg01160882	deterministic	X
cg01166145	deterministic
cg01167755	deterministic
cg01171887	deterministic	X
cg01174140	deterministic
cg01179012	deterministic	X
cg01182865	deterministic	X
cg01184975	deterministic	X
cg01185754	stochastic
cg01186457	deterministic	X
cg01187496	deterministic	X
cg01187505	deterministic
cg01187920	deterministic
cg01187997	deterministic	X
cg01188146	deterministic	X
cg01188592	deterministic
cg01190974	deterministic
cg01194371	stochastic
cg01202155	deterministic
cg01202197	deterministic
cg01202265	deterministic
cg01202519	deterministic
cg01205584	deterministic
cg01206378	deterministic
cg01212887	deterministic	X
cg01213519	deterministic
cg01214155	deterministic	X
cg01218148	stochastic
cg01222324	deterministic
cg01231108	deterministic
cg01240795	deterministic
cg01242698	deterministic	X
cg01245966	deterministic
cg01247836	deterministic	X
cg01249187	deterministic
cg01255414	deterministic
cg01255417	deterministic
cg01258050	deterministic
cg01261351	deterministic
cg01263386	deterministic	X
cg01268824	deterministic	X
cg01269620	deterministic
cg01278041	deterministic
cg01281285	deterministic
cg01281776	deterministic	X
cg01281851	deterministic	X
cg01283246	deterministic
cg01284619	deterministic	X
cg01289544	deterministic	X
cg01294695	stochastic
cg01295203	deterministic	X
cg01297370	deterministic	X
cg01297721	deterministic
cg01298678	deterministic	X
cg01298731	deterministic	X
cg01301339	stochastic
cg01302668	deterministic	X
cg01307130	stochastic
cg01307442	deterministic	X
cg01309213	deterministic	X
cg01309744	deterministic
cg01311151	deterministic
cg01312482	deterministic
cg01316476	stochastic
cg01320130	deterministic	X
cg01327602	deterministic	X
cg01338043	deterministic	X
cg01339704	deterministic
cg01345315	stochastic
cg01352108	deterministic
cg01352175	deterministic
cg01353960	stochastic
cg01354961	deterministic
cg01355392	deterministic
cg01360413	deterministic
cg01360618	deterministic
cg01362243	deterministic
cg01365639	deterministic	X
cg01366595	deterministic	X
cg01368230	deterministic
cg01368777	deterministic
cg01376826	deterministic
cg01376829	deterministic
cg01379846	deterministic	X
cg01384143	deterministic
cg01384488	deterministic	X
cg01386425	deterministic	X
cg01388889	deterministic	X
cg01396022	deterministic
cg01396157	deterministic	X
cg01396387	deterministic
cg01396587	deterministic
cg01397449	deterministic	X
cg01397939	deterministic
cg01401344	deterministic
cg01401460	deterministic
cg01402735	deterministic	X
cg01404163	deterministic
cg01405040	deterministic
cg01409985	deterministic
cg01410472	deterministic
cg01410500	deterministic	X
cg01410876	deterministic
cg01411823	deterministic
cg01414185	deterministic	X
cg01418291	deterministic	X
cg01419967	stochastic
cg01421380	deterministic	X
cg01422797	stochastic
cg01423389	stochastic
cg01425680	stochastic
cg01427458	deterministic
cg01431114	deterministic
cg01434559	deterministic
cg01435515	stochastic
cg01435574	deterministic
cg01435791	deterministic	X
cg01436608	deterministic
cg01436998	deterministic
cg01440841	deterministic
cg01441698	deterministic	X
cg01442601	stochastic
cg01444397	deterministic
cg01445580	deterministic
cg01446798	deterministic
cg01447831	stochastic
cg01448470	deterministic
cg01449136	deterministic
cg01453052	deterministic
cg01455981	stochastic
cg01456609	deterministic
cg01461410	stochastic
cg01470356	deterministic	X
cg01471264	deterministic	X
cg01473249	deterministic	X
cg01474424	deterministic
cg01474720	deterministic
cg01476222	deterministic
cg01486146	deterministic
cg01487433	deterministic
cg01490094	deterministic
cg01492523	deterministic
cg01496199	deterministic
cg01497613	stochastic
cg01499172	deterministic
cg01499197	deterministic
cg01499522	deterministic	X
cg01499591	deterministic	X
cg01500844	deterministic	X
cg01502373	deterministic
cg01503065	deterministic
cg01507019	deterministic	X
cg01508380	deterministic
cg01510388	stochastic
cg01512155	deterministic	X
cg01513392	deterministic	X
cg01514490	deterministic
cg01515835	deterministic	X
cg01524853	deterministic
cg01534145	deterministic	X
cg01537995	deterministic
cg01539483	deterministic	X
cg01540595	deterministic	X
cg01541178	deterministic
cg01541867	deterministic
cg01543654	deterministic
cg01546729	deterministic
cg01552347	deterministic	X
cg01555614	deterministic	X
cg01558212	deterministic
cg01558241	deterministic	X
cg01566396	deterministic	X
cg01566526	deterministic	X
cg01566552	stochastic
cg01566965	stochastic
cg01569076	deterministic	X
cg01570972	deterministic	X
cg01573089	deterministic
cg01577751	deterministic
cg01580681	deterministic
cg01581781	deterministic	X
cg01585852	deterministic
cg01587896	stochastic
cg01590541	deterministic	X
cg01591152	deterministic
cg01593378	deterministic	X
cg01595325	deterministic	X
cg01595870	deterministic
cg01596834	deterministic
cg01597373	deterministic
cg01607625	stochastic
cg01609420	deterministic
cg01610165	deterministic
cg01610857	deterministic
cg01614478	deterministic	X
cg01620785	deterministic	X
cg01626681	deterministic	X
cg01629716	stochastic
cg01635405	deterministic	X
cg01637233	deterministic
cg01639898	stochastic
cg01641792	deterministic
cg01642521	deterministic	X
cg01642653	deterministic
cg01643580	deterministic
cg01644611	deterministic
cg01650726	deterministic	X
cg01658421	deterministic
cg01658960	deterministic	X
cg01659176	deterministic	X
cg01661247	deterministic	X
cg01663016	deterministic
cg01663825	deterministic
cg01664108	deterministic	X
cg01682504	stochastic
cg01683215	deterministic	X
cg01687040	deterministic
cg01689053	deterministic
cg01689532	deterministic
cg01691768	stochastic
cg01693328	deterministic	X
cg01693598	deterministic	X
cg01695225	deterministic
cg01695643	deterministic
cg01696605	deterministic	X
cg01704105	deterministic	X
cg01705934	deterministic
cg01707976	deterministic	X
cg01713438	deterministic	X
cg01713701	deterministic	X
cg01713950	deterministic
cg01715450	deterministic	X
cg01718116	deterministic	X
cg01718322	deterministic
cg01719832	deterministic	X
cg01720455	deterministic
cg01726393	deterministic	X
cg01728554	deterministic	X
cg01729262	deterministic
cg01734112	deterministic
cg01737465	stochastic
cg01738095	deterministic
cg01744822	deterministic	X
cg01749436	deterministic
cg01756103	deterministic
cg01757312	deterministic
cg01758314	deterministic
cg01763749	deterministic
cg01763890	stochastic
cg01767885	deterministic
cg01768082	deterministic
cg01769428	deterministic	X
cg01771019	deterministic
cg01774878	deterministic	X
cg01777643	stochastic
cg01778589	deterministic	X
cg01778926	deterministic	X
cg01779765	deterministic	X
cg01783070	deterministic
cg01785490	stochastic
cg01790002	deterministic
cg01790894	deterministic	X
cg01791232	deterministic	X
cg01791421	deterministic
cg01794501	deterministic	X
cg01794676	deterministic
cg01796228	deterministic
cg01796676	deterministic	X
cg01797488	deterministic
cg01798261	deterministic
cg01799734	deterministic	X
cg01803766	deterministic	X
cg01804429	deterministic
cg01805282	deterministic
cg01807241	deterministic
cg01809941	deterministic
cg01811100	deterministic	X
cg01811796	deterministic	X
cg01812146	deterministic	X
cg01815538	deterministic
cg01815626	deterministic
cg01815671	stochastic
cg01819137	deterministic
cg01820273	deterministic	X
cg01821923	deterministic
cg01822130	deterministic	X
cg01823497	deterministic
cg01824410	stochastic
cg01824511	deterministic
cg01825295	deterministic	X
cg01830023	deterministic
cg01832737	deterministic
cg01838004	deterministic
cg01841839	deterministic	X
cg01844176	deterministic	X
cg01844642	deterministic
cg01847380	deterministic
cg01851450	deterministic
cg01853561	deterministic
cg01855272	deterministic	X
cg01858517	deterministic
cg01859340	deterministic
cg01862160	deterministic	X
cg01864564	stochastic
cg01864982	stochastic
cg01865609	deterministic
cg01866606	deterministic
cg01869186	deterministic
cg01869193	deterministic
cg01870826	deterministic
cg01871907	stochastic
cg01874877	deterministic
cg01875459	deterministic
cg01879039	deterministic	X
cg01879437	deterministic
cg01881966	deterministic
cg01882866	deterministic
cg01883195	deterministic	X
cg01883408	deterministic	X
cg01883425	deterministic	X
cg01889237	deterministic
cg01890568	deterministic
cg01895740	deterministic	X
cg01900364	deterministic
cg01901262	deterministic
cg01906944	deterministic	X
cg01910638	stochastic
cg01911239	deterministic
cg01914059	deterministic
cg01915516	deterministic	X
cg01919701	deterministic
cg01921323	stochastic
cg01921432	deterministic
cg01923037	deterministic
cg01923999	deterministic	X
cg01924448	deterministic
cg01926238	deterministic	X
cg01926269	deterministic
cg01927745	stochastic
cg01930441	deterministic	X
cg01932956	deterministic	X
cg01935149	deterministic
cg01936370	deterministic
cg01938650	deterministic
cg01939453	deterministic	X
cg01940425	deterministic
cg01941755	deterministic	X
cg01942962	deterministic	X
cg01944655	deterministic
cg01946191	deterministic
cg01948062	deterministic
cg01951459	deterministic	X
cg01951617	deterministic	X
cg01951879	deterministic
cg01952313	deterministic
cg01952953	deterministic	X
cg01953390	deterministic	X
cg01953482	deterministic
cg01953658	deterministic
cg01956420	deterministic
cg01957088	deterministic
cg01958550	deterministic	X
cg01960016	deterministic
cg01960979	deterministic
cg01961153	deterministic
cg01962086	stochastic
cg01963623	deterministic	X
cg01967399	deterministic	X
cg01967564	deterministic
cg01973804	deterministic	X
cg01974027	deterministic
cg01974921	deterministic
cg01977082	deterministic	X
cg01980311	deterministic	X
cg01983682	stochastic
cg01984743	deterministic
cg01995289	deterministic	X
cg01995468	deterministic
cg01995743	deterministic
cg01997272	stochastic
cg01997590	deterministic	X
cg02000882	deterministic	X
cg02008818	deterministic
cg02010738	deterministic
cg02014416	deterministic	X
cg02015909	deterministic	X
cg02019333	deterministic
cg02021606	deterministic	X
cg02022808	deterministic
cg02023167	deterministic
cg02023469	deterministic
cg02024846	deterministic
cg02029926	deterministic
cg02031359	deterministic	X
cg02034102	deterministic
cg02039400	deterministic	X
cg02041677	deterministic
cg02043000	deterministic
cg02044219	deterministic
cg02047300	deterministic
cg02048922	deterministic
cg02051616	deterministic
cg02051924	deterministic
cg02053678	deterministic	X
cg02055963	deterministic
cg02056653	deterministic
cg02057943	deterministic	X
cg02060689	deterministic
cg02061173	deterministic
cg02063488	deterministic
cg02063759	deterministic
cg02065182	deterministic
cg02066681	deterministic	X
cg02069390	deterministic	X
cg02071005	deterministic
cg02071172	deterministic
cg02071305	deterministic	X
cg02071572	deterministic	X
cg02072366	deterministic
cg02075324	stochastic
cg02079741	deterministic	X
cg02081266	deterministic	X
cg02083836	deterministic	X
cg02084669	deterministic	X
cg02085119	deterministic	X
cg02085507	deterministic	X
cg02086467	deterministic
cg02086801	stochastic
cg02091109	deterministic	X
cg02093112	deterministic	X
cg02099543	deterministic	X
cg02102684	deterministic
cg02104644	deterministic
cg02113429	deterministic
cg02115911	stochastic
cg02120611	deterministic	X
cg02121529	deterministic
cg02124383	stochastic
cg02130133	deterministic	X
cg02130905	deterministic
cg02131639	deterministic	X
cg02132909	deterministic
cg02141498	deterministic
cg02144933	deterministic
cg02145668	deterministic
cg02145916	deterministic
cg02150988	stochastic
cg02154186	deterministic
cg02155658	stochastic
cg02156870	stochastic
cg02164046	deterministic
cg02165099	deterministic
cg02165692	deterministic
cg02167438	deterministic
cg02171435	deterministic
cg02172312	deterministic
cg02174748	deterministic
cg02177231	deterministic
cg02183025	deterministic
cg02184008	deterministic
cg02187214	deterministic
cg02188443	deterministic	X
cg02188818	deterministic	X
cg02190127	deterministic	X
cg02192673	deterministic	X
cg02197194	deterministic	X
cg02197293	deterministic
cg02205443	deterministic	X
cg02222728	deterministic
cg02225716	deterministic
cg02228111	deterministic
cg02232208	deterministic
cg02234281	deterministic	X
cg02235249	deterministic
cg02236554	deterministic
cg02237906	deterministic	X
cg02238549	deterministic	X
cg02241330	deterministic
cg02244583	deterministic	X
cg02245004	deterministic
cg02246426	deterministic
cg02246609	deterministic
cg02246725	deterministic
cg02249732	deterministic
cg02251175	deterministic	X
cg02251224	deterministic	X
cg02257405	deterministic
cg02257550	deterministic	X
cg02258703	deterministic
cg02258724	stochastic
cg02267992	deterministic	X
cg02268229	deterministic
cg02269978	deterministic	X
cg02270412	deterministic	X
cg02270420	deterministic
cg02275418	deterministic
cg02280132	deterministic	X
cg02281208	deterministic
cg02282382	deterministic
cg02283931	deterministic	X
cg02285812	deterministic
cg02293118	deterministic
cg02294055	deterministic
cg02299940	deterministic
cg02301039	stochastic
cg02303805	deterministic	X
cg02304233	deterministic
cg02305687	stochastic
cg02305765	stochastic	XX
cg02306630	deterministic	X
cg02306798	deterministic
cg02307586	deterministic
cg02315096	deterministic	X
cg02315271	deterministic
cg02317400	deterministic
cg02319354	deterministic
cg02320980	stochastic
cg02327563	deterministic	X
cg02330874	deterministic	X
cg02331883	deterministic	X
cg02334987	deterministic	X
cg02337355	deterministic	X
cg02339211	stochastic
cg02340541	deterministic	X
cg02340556	deterministic	X
cg02341264	deterministic
cg02342594	deterministic
cg02343254	deterministic
cg02343736	deterministic
cg02344833	deterministic	X
cg02348634	deterministic	X
cg02350320	deterministic
cg02357491	stochastic
cg02358362	deterministic
cg02369052	deterministic
cg02370113	deterministic	X
cg02377690	deterministic	X
cg02377941	deterministic	X
cg02378847	deterministic	X
cg02382795	deterministic
cg02384481	deterministic	X
cg02386403	deterministic
cg02387244	deterministic
cg02389590	deterministic	X
cg02390209	deterministic
cg02391509	deterministic
cg02392228	deterministic	X
cg02397571	deterministic	X
cg02400572	stochastic
cg02402706	deterministic	X
cg02405517	deterministic	X
cg02409815	deterministic
cg02410887	deterministic
cg02410959	deterministic	X
cg02411275	deterministic
cg02412616	stochastic
cg02414785	deterministic
cg02419920	deterministic
cg02428792	deterministic
cg02431597	deterministic
cg02434007	deterministic	X
cg02434554	deterministic	X
cg02438107	deterministic
cg02441747	stochastic
cg02443658	deterministic	X
cg02446073	stochastic
cg02447462	deterministic
cg02451853	deterministic	X
cg02463418	deterministic
cg02466572	deterministic
cg02466947	deterministic
cg02467990	deterministic	X
cg02472291	deterministic
cg02473254	deterministic	X
cg02473606	deterministic	X
cg02480199	deterministic
cg02481256	deterministic	X
cg02486259	deterministic
cg02487453	deterministic
cg02487823	deterministic
cg02488942	deterministic
cg02490736	deterministic
cg02490989	deterministic
cg02495823	deterministic	X
cg02500231	deterministic	X
cg02502307	deterministic	X
cg02509086	deterministic
cg02510853	deterministic
cg02518216	stochastic
cg02518691	deterministic	X
cg02520281	deterministic	X
cg02523640	deterministic
cg02523679	stochastic
cg02524946	deterministic
cg02527112	deterministic
cg02535060	deterministic
cg02539074	deterministic	X
cg02539153	deterministic	X
cg02539798	deterministic	X
cg02556634	deterministic	X
cg02558364	deterministic
cg02562344	deterministic	X
cg02566952	deterministic
cg02569613	deterministic
cg02570115	deterministic	X
cg02571055	deterministic
cg02571816	deterministic	X
cg02573472	deterministic	X
cg02575092	deterministic
cg02580763	deterministic	X
cg02581587	deterministic
cg02582957	deterministic
cg02587648	deterministic	X
cg02592403	deterministic	X
cg02593403	deterministic	X
cg02593932	deterministic
cg02595377	deterministic
cg02600625	deterministic
cg02605776	deterministic	X
cg02605996	deterministic
cg02609127	deterministic	X
cg02610222	deterministic
cg02613418	deterministic	X
cg02613510	deterministic	X
cg02613937	deterministic	X
cg02614657	deterministic	X
cg02616405	deterministic	X
cg02620054	stochastic
cg02621528	deterministic
cg02623050	deterministic
cg02624701	deterministic
cg02626129	deterministic	X
cg02627966	deterministic	X
cg02629761	deterministic
cg02630214	deterministic
cg02630604	deterministic
cg02630677	deterministic	X
cg02639634	stochastic	XX
cg02640041	deterministic	X
cg02640638	deterministic	X
cg02644510	stochastic
cg02645563	deterministic
cg02645970	deterministic	X
cg02646528	deterministic
cg02657401	deterministic
cg02657836	stochastic
cg02658730	deterministic	X
cg02662277	deterministic
cg02664349	deterministic
cg02664812	deterministic
cg02672737	deterministic	X
cg02674384	deterministic
cg02674474	deterministic	X
cg02675264	deterministic	X
cg02675652	deterministic
cg02676375	deterministic
cg02678482	deterministic
cg02682050	deterministic	X
cg02683307	deterministic
cg02686662	deterministic	X
cg02689863	deterministic
cg02690638	deterministic
cg02692390	deterministic
cg02693870	deterministic	X
cg02694017	deterministic
cg02698886	deterministic	X
cg02704217	deterministic	X
cg02705835	deterministic	X
cg02711397	deterministic
cg02711929	deterministic
cg02713563	deterministic	X
cg02714994	deterministic
cg02716646	deterministic	X
cg02721902	deterministic
cg02725885	deterministic	X
cg02728101	deterministic
cg02732583	deterministic	X
cg02735446	deterministic
cg02735486	deterministic
cg02736395	deterministic	X
cg02739346	deterministic	X
cg02741226	deterministic	X
cg02741521	stochastic
cg02741554	deterministic	X
cg02741882	deterministic
cg02742906	deterministic
cg02743222	stochastic
cg02744524	deterministic	X
cg02745636	stochastic
cg02748539	deterministic
cg02751808	deterministic	X
cg02756107	deterministic
cg02756845	deterministic	X
cg02757172	deterministic
cg02758628	deterministic
cg02759110	deterministic	X
cg02759846	deterministic
cg02760031	deterministic	X
cg02760962	deterministic	X
cg02767242	deterministic
cg02767613	deterministic
cg02771202	deterministic
cg02771240	deterministic
cg02772430	deterministic	X
cg02773086	deterministic
cg02773433	deterministic
cg02774935	deterministic
cg02775927	deterministic	X
cg02778609	deterministic	X
cg02779944	stochastic
cg02780743	deterministic
cg02780787	deterministic	X
cg02782895	stochastic
cg02783918	stochastic
cg02788090	deterministic	X
cg02793451	deterministic	X
cg02793828	deterministic	X
cg02795014	deterministic
cg02795515	deterministic
cg02798576	deterministic
cg02798848	deterministic
cg02799466	deterministic	X
cg02800607	deterministic
cg02801786	deterministic
cg02801789	deterministic
cg02802029	deterministic	X
cg02805920	deterministic
cg02807192	deterministic	X
cg02807948	deterministic	X
cg02811232	deterministic
cg02812207	stochastic
cg02814552	deterministic	X
cg02816003	deterministic
cg02816729	deterministic
cg02824202	deterministic	X
cg02824386	deterministic
cg02824817	deterministic
cg02824888	deterministic	X
cg02825511	deterministic	X
cg02825985	deterministic	X
cg02828023	deterministic	X
cg02831267	deterministic
cg02834909	deterministic
cg02835756	deterministic
cg02837536	deterministic	X
cg02837600	deterministic
cg02838178	deterministic
cg02840025	stochastic
cg02849309	deterministic
cg02851558	deterministic	X
cg02856109	deterministic
cg02861071	deterministic	X
cg02863073	deterministic	X
cg02863339	deterministic	X
cg02864688	deterministic	X
cg02866639	deterministic
cg02871313	deterministic	X
cg02873528	deterministic
cg02876258	deterministic	X
cg02877240	deterministic
cg02881274	deterministic
cg02881570	deterministic	X
cg02881929	deterministic
cg02884884	deterministic	X
cg02886188	deterministic
cg02888990	deterministic	X
cg02890863	deterministic
cg02892286	stochastic
cg02895447	deterministic
cg02900766	deterministic
cg02903680	deterministic
cg02909379	deterministic
cg02918054	deterministic	X
cg02919615	deterministic
cg02920216	deterministic
cg02923264	deterministic
cg02923706	deterministic
cg02928699	deterministic
cg02930239	stochastic
cg02930419	deterministic	X
cg02931604	deterministic	X
cg02932669	stochastic
cg02932854	deterministic	X
cg02934525	deterministic	X
cg02935338	stochastic
cg02938303	deterministic	X
cg02938926	deterministic
cg02943604	deterministic
cg02946294	deterministic
cg02950427	deterministic
cg02951552	deterministic
cg02957270	deterministic	X
cg02962521	deterministic	X
cg02962597	deterministic	X
cg02964724	deterministic	X
cg02969141	stochastic
cg02971322	deterministic
cg02971581	deterministic
cg02974928	deterministic	X
cg02976309	deterministic
cg02980621	deterministic	X
cg02984009	deterministic	X
cg02984188	deterministic	X
cg02986266	deterministic	X
cg02988798	deterministic	X
cg02988826	deterministic	X
cg02990869	deterministic
cg02992639	deterministic
cg02995664	deterministic	X
cg02998861	stochastic
cg02999013	deterministic	X
cg03000419	deterministic
cg03002848	stochastic
cg03004330	deterministic	X
cg03011535	deterministic	X
cg03011658	deterministic
cg03012170	deterministic
cg03015592	deterministic
cg03017135	deterministic
cg03018058	deterministic
cg03018163	deterministic	X
cg03018478	deterministic	X
cg03023152	deterministic	X
cg03024372	deterministic	X
cg03024537	deterministic
cg03024742	deterministic	X
cg03026462	deterministic
cg03029752	deterministic
cg03032098	deterministic
cg03041029	deterministic	X
cg03041841	deterministic
cg03043130	deterministic	X
cg03043822	deterministic	X
cg03044239	deterministic
cg03044249	deterministic	X
cg03044725	deterministic
cg03049846	deterministic
cg03051449	deterministic
cg03051983	deterministic	X
cg03064005	deterministic
cg03068319	deterministic	X
cg03068497	deterministic
cg03069267	stochastic
cg03070297	deterministic	X
cg03071876	deterministic
cg03072621	deterministic
cg03077533	deterministic
cg03078043	deterministic
cg03078269	deterministic	X
cg03080336	deterministic
cg03084724	stochastic
cg03084983	deterministic	X
cg03085170	deterministic
cg03090969	stochastic	XX
cg03091551	deterministic
cg03095188	deterministic	X
cg03101021	deterministic
cg03101664	deterministic
cg03103192	deterministic
cg03103611	deterministic
cg03104428	deterministic
cg03104936	deterministic
cg03106958	deterministic
cg03107393	stochastic
cg03108347	deterministic	X
cg03109827	deterministic	X
cg03111404	deterministic
cg03111498	deterministic
cg03117976	deterministic	X
cg03129384	deterministic	X
cg03129884	deterministic
cg03130418	deterministic	X
cg03132773	stochastic
cg03136646	deterministic
cg03140968	deterministic	X
cg03144922	deterministic
cg03145930	deterministic
cg03150515	deterministic	X
cg03153360	stochastic
cg03154717	deterministic	X
cg03157027	deterministic
cg03157509	deterministic
cg03159409	deterministic
cg03160508	deterministic
cg03165195	deterministic	X
cg03165807	deterministic	X
cg03167683	deterministic
cg03167953	deterministic	X
cg03168896	deterministic	X
cg03178798	deterministic	X
cg03181248	deterministic	X
cg03182908	deterministic	X
cg03183004	deterministic	X
cg03186877	deterministic	X
cg03191962	deterministic
cg03196381	deterministic	X
cg03202564	deterministic
cg03204605	stochastic
cg03206445	deterministic
cg03207868	deterministic
cg03209642	deterministic
cg03213505	deterministic
cg03215419	deterministic
cg03222868	deterministic
cg03224572	deterministic
cg03226114	deterministic
cg03226958	deterministic
cg03229638	deterministic
cg03233793	deterministic	X
cg03234186	deterministic	X
cg03234732	deterministic
cg03234813	deterministic	X
cg03235603	stochastic
cg03236397	stochastic
cg03240511	deterministic
cg03243226	deterministic
cg03244696	deterministic
cg03246914	deterministic
cg03248761	deterministic
cg03250870	deterministic
cg03251918	stochastic
cg03253737	deterministic
cg03255783	deterministic
cg03258472	deterministic	X
cg03260765	deterministic
cg03261800	deterministic	X
cg03261948	deterministic
cg03268063	deterministic	X
cg03270619	stochastic
cg03270710	deterministic
cg03272310	deterministic	X
cg03278726	deterministic
cg03279522	stochastic
cg03282439	deterministic
cg03283080	deterministic
cg03287340	deterministic	X
cg03287574	deterministic
cg03290530	deterministic
cg03292544	deterministic
cg03295107	deterministic
cg03297092	deterministic
cg03299042	deterministic
cg03301200	stochastic
cg03301582	deterministic	X
cg03308494	deterministic
cg03312716	stochastic
cg03317642	stochastic
cg03318695	stochastic
cg03320170	stochastic
cg03321784	stochastic
cg03323462	deterministic
cg03325403	deterministic
cg03331387	deterministic	X
cg03332469	deterministic
cg03333330	stochastic
cg03335216	deterministic
cg03336167	deterministic
cg03340356	deterministic	X
cg03340466	deterministic
cg03340754	deterministic	X
cg03342498	deterministic
cg03348397	deterministic
cg03349020	deterministic	X
cg03351460	deterministic	X
cg03353394	deterministic	X
cg03353445	deterministic	X
cg03354113	deterministic
cg03354340	deterministic
cg03357798	deterministic	X
cg03361164	deterministic
cg03363256	deterministic	X
cg03364108	deterministic
cg03365311	deterministic
cg03365437	deterministic
cg03365751	deterministic
cg03369269	deterministic
cg03369807	deterministic
cg03370738	stochastic	XX
cg03377610	deterministic
cg03382121	stochastic
cg03383382	deterministic
cg03388789	deterministic
cg03389653	deterministic	X
cg03390245	deterministic	X
cg03390717	deterministic
cg03391464	deterministic	X
cg03391684	deterministic	X
cg03393017	deterministic
cg03393602	deterministic	X
cg03395191	deterministic
cg03398865	deterministic
cg03399028	deterministic
cg03399199	deterministic	X
cg03402161	deterministic	X
cg03404027	deterministic	X
cg03405909	deterministic
cg03419014	deterministic
cg03422911	stochastic
cg03428864	deterministic
cg03430846	deterministic	X
cg03431165	deterministic
cg03437151	deterministic
cg03437186	deterministic
cg03437675	deterministic
cg03441993	deterministic
cg03442378	deterministic
cg03442425	stochastic
cg03443455	deterministic
cg03444566	deterministic
cg03445310	deterministic
cg03446636	deterministic	X
cg03450948	deterministic	X
cg03453917	deterministic
cg03454541	deterministic
cg03456993	deterministic
cg03457195	deterministic	X
cg03465506	deterministic	X
cg03466326	deterministic	X
cg03466930	deterministic	X
cg03467087	deterministic
cg03468072	deterministic	X
cg03469233	deterministic	X
cg03469805	deterministic
cg03471571	deterministic
cg03473127	deterministic
cg03475509	deterministic	X
cg03475665	deterministic
cg03478497	deterministic	X
cg03479694	deterministic	X
cg03480346	deterministic
cg03481509	stochastic
cg03482682	deterministic
cg03483632	deterministic
cg03489492	deterministic
cg03489974	deterministic	X
cg03490331	deterministic
cg03495195	deterministic
cg03504078	deterministic	X
cg03504245	deterministic
cg03504310	deterministic
cg03505501	deterministic
cg03506640	deterministic	X
cg03509094	deterministic	X
cg03509106	deterministic
cg03511754	deterministic	X
cg03512426	deterministic
cg03514351	deterministic
cg03519967	deterministic
cg03522256	deterministic
cg03531247	stochastic
cg03531853	deterministic
cg03531951	deterministic
cg03533294	deterministic	X
cg03536474	deterministic	X
cg03537942	deterministic
cg03538430	deterministic
cg03540731	deterministic
cg03545972	deterministic
cg03546235	deterministic
cg03547905	deterministic	X
cg03551401	deterministic	X
cg03553278	stochastic
cg03553308	deterministic	X
cg03566107	deterministic
cg03567830	deterministic	X
cg03577486	deterministic	X
cg03582327	deterministic
cg03585912	stochastic
cg03586879	deterministic
cg03587978	deterministic	X
cg03590668	deterministic	X
cg03593578	deterministic
cg03595348	deterministic
cg03602029	deterministic
cg03602360	stochastic
cg03603211	stochastic
cg03604278	deterministic
cg03605773	deterministic	X
cg03607115	stochastic
cg03607117	stochastic
cg03607907	deterministic	X
cg03610073	deterministic	X
cg03612747	deterministic
cg03616221	deterministic	X
cg03620853	deterministic
cg03626024	stochastic
cg03627989	deterministic	X
cg03630273	deterministic
cg03632704	deterministic
cg03634778	deterministic
cg03637696	deterministic	X
cg03637815	deterministic	X
cg03641225	deterministic	X
cg03646354	deterministic
cg03657350	deterministic	X
cg03658578	deterministic	X
cg03659519	deterministic	X
cg03668103	deterministic
cg03669698	deterministic	X
cg03670452	stochastic
cg03671700	deterministic
cg03671802	deterministic
cg03682366	deterministic	X
cg03682622	deterministic
cg03683166	deterministic
cg03684893	deterministic
cg03688400	deterministic
cg03689386	stochastic
cg03690956	deterministic
cg03692651	deterministic
cg03694157	deterministic
cg03695613	deterministic	X
cg03696599	deterministic
cg03697308	deterministic
cg03702686	deterministic
cg03702975	deterministic	X
cg03707967	deterministic	X
cg03711016	deterministic
cg03712816	deterministic	X
cg03716999	deterministic
cg03719040	deterministic
cg03719083	deterministic
cg03722052	stochastic
cg03726881	deterministic
cg03727202	deterministic
cg03728395	stochastic
cg03731646	deterministic
cg03733760	stochastic
cg03733979	deterministic
cg03734874	deterministic
cg03735496	deterministic	X
cg03742238	deterministic
cg03742629	deterministic
cg03745383	deterministic	X
cg03745431	deterministic
cg03748503	deterministic
cg03750144	deterministic
cg03753331	deterministic	X
cg03754153	deterministic	X
cg03754708	stochastic
cg03759824	deterministic
cg03761513	deterministic	X
cg03762366	deterministic	X
cg03767970	deterministic
cg03768175	deterministic	X
cg03769383	deterministic
cg03774514	deterministic	X
cg03782157	deterministic
cg03782861	stochastic
cg03783410	deterministic
cg03783663	stochastic
cg03783925	deterministic
cg03792653	deterministic	X
cg03796751	deterministic
cg03799283	deterministic
cg03803177	deterministic	X
cg03803861	deterministic
cg03817667	deterministic
cg03817727	deterministic	X
cg03821689	deterministic
cg03822639	deterministic	X
cg03826618	deterministic	X
cg03827337	deterministic
cg03827835	deterministic	X
cg03828328	deterministic
cg03842258	deterministic
cg03843000	stochastic
cg03852018	deterministic
cg03853809	deterministic
cg03859162	deterministic
cg03860890	deterministic
cg03863591	deterministic
cg03867429	deterministic	X
cg03871267	deterministic
cg03872584	deterministic	X
cg03873392	deterministic	X
cg03874199	deterministic
cg03875195	deterministic	X
cg03882612	deterministic
cg03883256	deterministic
cg03883348	deterministic	X
cg03885271	deterministic
cg03885646	deterministic	X
cg03888033	stochastic
cg03890222	deterministic
cg03890691	deterministic
cg03893271	deterministic
cg03896611	deterministic
cg03897407	deterministic
cg03898631	deterministic
cg03903246	deterministic	X
cg03905867	deterministic	X
cg03906434	deterministic
cg03909509	deterministic
cg03914284	deterministic
cg03914922	deterministic
cg03917138	deterministic	X
cg03918433	stochastic
cg03923071	deterministic
cg03923432	deterministic
cg03928546	stochastic
cg03929570	deterministic	X
cg03930209	deterministic
cg03934392	deterministic
cg03936104	stochastic
cg03938015	deterministic
cg03938558	deterministic
cg03942932	deterministic
cg03943218	deterministic	X
cg03945700	deterministic
cg03945800	deterministic
cg03947814	deterministic
cg03954144	deterministic
cg03955767	deterministic	X
cg03958979	stochastic
cg03959347	deterministic
cg03960072	deterministic	X
cg03963198	stochastic
cg03963391	deterministic	X
cg03964958	deterministic
cg03965648	deterministic
cg03970036	deterministic
cg03974889	deterministic
cg03978579	deterministic	X
cg03979754	deterministic
cg03980745	deterministic	X
cg03981954	deterministic
cg03982074	deterministic	X
cg03983645	deterministic
cg03986829	deterministic
cg03987192	deterministic	X
cg03988540	deterministic
cg03992259	deterministic
cg03992976	deterministic	X
cg04002486	deterministic	X
cg04004904	deterministic
cg04005378	deterministic
cg04007028	deterministic
cg04007303	deterministic
cg04008901	deterministic
cg04017479	deterministic
cg04018622	deterministic	X
cg04021856	deterministic
cg04023483	deterministic
cg04025150	deterministic
cg04030615	stochastic
cg04035209	deterministic
cg04035377	deterministic	X
cg04037970	deterministic	X
cg04038019	deterministic
cg04040095	deterministic
cg04043150	deterministic
cg04045079	stochastic
cg04048259	deterministic
cg04053118	deterministic
cg04058153	deterministic
cg04058237	deterministic	X
cg04058593	stochastic
cg04058752	deterministic
cg04059568	deterministic
cg04060571	deterministic
cg04064327	deterministic
cg04066824	stochastic
cg04074140	deterministic	X
cg04075781	deterministic
cg04078980	deterministic	X
cg04079301	deterministic
cg04080057	deterministic
cg04080282	deterministic	X
cg04080994	deterministic	X
cg04085339	deterministic	X
cg04085901	deterministic	X
cg04087039	deterministic	X
cg04088817	deterministic
cg04090392	deterministic
cg04095776	deterministic
cg04099095	deterministic	X
cg04100395	deterministic
cg04100532	stochastic
cg04100843	stochastic
cg04101351	deterministic
cg04103021	deterministic
cg04103761	deterministic
cg04105966	deterministic	X
cg04111071	deterministic	X
cg04113225	deterministic	X
cg04115680	deterministic	X
cg04116766	deterministic
cg04118306	deterministic
cg04120329	deterministic	X
cg04120520	deterministic
cg04125341	deterministic	X
cg04127342	deterministic
cg04129469	deterministic
cg04132452	stochastic
cg04136610	deterministic
cg04139449	deterministic
cg04139849	deterministic	X
cg04140525	deterministic
cg04141813	deterministic
cg04146745	deterministic
cg04150055	stochastic
cg04153489	deterministic	X
cg04153838	deterministic	X
cg04157263	deterministic
cg04166294	deterministic
cg04166411	deterministic
cg04171425	deterministic
cg04176169	deterministic
cg04177244	deterministic
cg04178852	deterministic
cg04180086	deterministic
cg04184232	deterministic	X
cg04191403	deterministic	X
cg04193160	deterministic	X
cg04196345	deterministic
cg04202002	deterministic	X
cg04206967	deterministic
cg04207084	deterministic
cg04211175	deterministic	X
cg04213854	deterministic
cg04214878	deterministic	X
cg04215800	deterministic
cg04218035	deterministic
cg04218899	deterministic	X
cg04222358	deterministic
cg04222582	deterministic
cg04223548	deterministic	X
cg04224786	deterministic	X
cg04227922	deterministic
cg04231050	deterministic	X
cg04242396	deterministic	X
cg04242577	deterministic	X
cg04243368	stochastic	XX
cg04249142	deterministic
cg04249191	deterministic
cg04249559	deterministic
cg04251368	deterministic	X
cg04255278	deterministic
cg04255770	deterministic
cg04255879	deterministic
cg04257123	deterministic	X
cg04258138	deterministic
cg04260557	deterministic
cg04261138	deterministic
cg04265261	deterministic	X
cg04268950	deterministic	X
cg04270401	deterministic	X
cg04272694	deterministic	X
cg04278702	deterministic
cg04282298	deterministic
cg04283162	deterministic	X
cg04283815	deterministic
cg04283938	deterministic
cg04284530	deterministic
cg04285869	deterministic
cg04286337	deterministic	X
cg04287168	deterministic	X
cg04289036	deterministic
cg04289385	deterministic
cg04290586	deterministic	X
cg04293085	deterministic	X
cg04293460	deterministic	X
cg04295543	deterministic	X
cg04301263	deterministic	X
cg04303382	deterministic
cg04304333	deterministic	X
cg04304770	deterministic
cg04305621	deterministic
cg04308185	deterministic	X
cg04309849	deterministic	X
cg04311403	deterministic	X
cg04316624	deterministic
cg04319873	deterministic
cg04321714	deterministic
cg04325221	deterministic	X
cg04325312	deterministic
cg04326854	deterministic
cg04327538	deterministic
cg04329390	stochastic
cg04330874	deterministic
cg04332163	deterministic	X
cg04336379	deterministic
cg04338871	deterministic	X
cg04343101	stochastic
cg04347016	deterministic	X
cg04347874	deterministic	X
cg04349021	deterministic	X
cg04359250	deterministic
cg04365721	deterministic
cg04367345	stochastic
cg04367503	deterministic	X
cg04368939	deterministic
cg04369919	deterministic
cg04376312	deterministic
cg04376747	deterministic	X
cg04380681	deterministic	X
cg04383462	deterministic	X
cg04383849	deterministic
cg04384626	stochastic	XX
cg04386206	deterministic
cg04386642	deterministic	X
cg04391463	deterministic	X
cg04391972	deterministic
cg04392320	deterministic
cg04392469	deterministic	X
cg04396772	deterministic
cg04397433	deterministic
cg04399085	deterministic
cg04402891	deterministic
cg04406762	deterministic
cg04407305	deterministic
cg04410756	deterministic
cg04415599	deterministic
cg04415610	deterministic	X
cg04415798	deterministic	X
cg04415896	deterministic
cg04419610	deterministic	X
cg04421679	deterministic	X
cg04425920	deterministic
cg04427498	deterministic
cg04432319	deterministic
cg04442388	deterministic	X
cg04450459	deterministic
cg04453050	deterministic	X
cg04455646	deterministic	X
cg04457069	deterministic
cg04457792	deterministic	X
cg04457979	deterministic	X
cg04461228	deterministic	X
cg04464276	deterministic
cg04471325	deterministic
cg04471507	deterministic	X
cg04472001	deterministic
cg04475027	deterministic	X
cg04476626	deterministic
cg04481779	deterministic	X
cg04485799	stochastic
cg04486013	deterministic
cg04486778	deterministic
cg04489586	deterministic
cg04494873	deterministic
cg04496108	deterministic
cg04498349	stochastic
cg04500084	deterministic
cg04503600	deterministic	X
cg04504043	deterministic
cg04508964	deterministic
cg04512917	deterministic	X
cg04513422	deterministic
cg04513912	deterministic	X
cg04514024	deterministic
cg04514249	deterministic	X
cg04518195	deterministic	X
cg04518342	deterministic	X
cg04521004	deterministic	X
cg04521867	deterministic	X
cg04522984	deterministic
cg04524088	deterministic	X
cg04525757	deterministic
cg04527868	deterministic	X
cg04536893	deterministic
cg04543008	deterministic	X
cg04548463	deterministic
cg04548856	deterministic
cg04550474	stochastic
cg04552470	deterministic
cg04553838	stochastic
cg04556008	deterministic
cg04560225	deterministic
cg04561571	stochastic
cg04565337	deterministic
cg04568564	deterministic	X
cg04569615	deterministic	X
cg04571163	deterministic
cg04574034	deterministic
cg04575395	deterministic	X
cg04579493	deterministic
cg04580344	deterministic	X
cg04580872	deterministic
cg04590184	deterministic
cg04591032	deterministic
cg04591230	deterministic
cg04592728	deterministic	X
cg04593696	deterministic	X
cg04599026	deterministic	X
cg04599922	deterministic
cg04600297	deterministic
cg04600466	deterministic
cg04602007	deterministic
cg04606861	deterministic
cg04611395	deterministic
cg04611437	deterministic
cg04612055	deterministic
cg04615460	deterministic
cg04615865	deterministic
cg04617428	deterministic
cg04617948	deterministic	X
cg04621893	deterministic	X
cg04622601	deterministic	X
cg04625975	deterministic
cg04633225	deterministic
cg04637478	deterministic
cg04640913	stochastic
cg04640971	deterministic
cg04641171	deterministic
cg04643822	deterministic
cg04648480	deterministic	X
cg04652097	deterministic	X
cg04654363	deterministic
cg04660422	deterministic
cg04664342	deterministic	X
cg04664697	deterministic
cg04670666	stochastic
cg04672706	deterministic
cg04674201	stochastic
cg04674315	deterministic
cg04682845	deterministic	X
cg04683824	deterministic	X
cg04684114	deterministic	X
cg04684152	deterministic
cg04684267	deterministic
[truncated: 7,628 more rows]

## Sheet: aVMPs females
name_cpg	type	isIntersect
cg00003625	deterministic	X
cg00010946	deterministic	X
cg00027669	deterministic
cg00028678	deterministic	X
cg00028935	deterministic
cg00039176	deterministic	X
cg00080125	deterministic	X
cg00085416	stochastic
cg00091060	deterministic	X
cg00095859	deterministic	X
cg00100948	deterministic
cg00108282	deterministic	X
cg00112314	deterministic
cg00116430	deterministic	X
cg00128695	deterministic	X
cg00146004	deterministic	X
cg00151250	deterministic
cg00152008	deterministic
cg00152799	deterministic	X
cg00169419	stochastic
cg00176718	deterministic
cg00179374	deterministic	X
cg00186954	deterministic
cg00187229	deterministic
cg00216901	deterministic	X
cg00231483	deterministic
cg00231945	deterministic
cg00241941	deterministic
cg00247334	deterministic	X
cg00254771	deterministic	X
cg00257047	deterministic	X
cg00258809	deterministic
cg00262344	deterministic
cg00281837	deterministic	X
cg00292669	deterministic	X
cg00301660	deterministic
cg00319893	deterministic	X
cg00319912	deterministic	X
cg00340850	stochastic
cg00349061	deterministic	X
cg00350942	deterministic	X
cg00363845	deterministic	X
cg00369376	deterministic
cg00373467	deterministic
cg00376544	deterministic
cg00377344	deterministic
cg00379467	deterministic	X
cg00381622	deterministic	X
cg00382053	deterministic
cg00401745	deterministic	X
cg00406211	deterministic
cg00408278	deterministic	X
cg00412842	deterministic
cg00433296	deterministic
cg00454305	deterministic
cg00456326	deterministic	X
cg00458965	deterministic	X
cg00469015	deterministic	X
cg00471000	deterministic
cg00475109	deterministic	X
cg00478710	deterministic	X
cg00490976	deterministic
cg00513205	deterministic	X
cg00515457	deterministic
cg00526276	stochastic
cg00564164	deterministic	X
cg00573124	deterministic	X
cg00575090	deterministic
cg00580652	deterministic
cg00584422	deterministic	X
cg00586058	deterministic
cg00588430	deterministic	X
cg00589006	deterministic	X
cg00594561	deterministic
cg00599124	deterministic	X
cg00639615	deterministic	X
cg00643392	deterministic
cg00644317	deterministic	X
cg00661970	deterministic
cg00668303	deterministic	X
cg00683332	deterministic	X
cg00699945	deterministic
cg00712841	deterministic	X
cg00718684	deterministic
cg00743094	deterministic	X
cg00766220	stochastic
cg00768359	deterministic	X
cg00770443	deterministic
cg00789528	deterministic	X
cg00817189	deterministic
cg00817502	deterministic	X
cg00828618	deterministic	X
cg00841408	deterministic	X
cg00841760	deterministic
cg00883218	deterministic	X
cg00884844	deterministic	X
cg00887755	deterministic
cg00889398	deterministic
cg00913360	deterministic
cg00917569	deterministic	X
cg00931520	deterministic	X
cg00933542	deterministic	X
cg00943382	deterministic	X
cg00950265	deterministic
cg00954878	deterministic	X
cg00960700	stochastic
cg00970752	stochastic
cg01011530	deterministic	X
cg01043845	deterministic	X
cg01050273	deterministic
cg01052879	deterministic	X
cg01054110	deterministic	X
cg01073463	stochastic
cg01096266	deterministic
cg01102379	deterministic	X
cg01115569	deterministic	X
cg01115857	deterministic	X
cg01117549	deterministic
cg01120391	deterministic	X
cg01136458	deterministic	X
cg01139880	deterministic
cg01142721	deterministic	X
cg01155039	deterministic
cg01157780	stochastic
cg01171887	deterministic	X
cg01184449	deterministic
cg01187505	deterministic
cg01192900	deterministic	X
cg01193403	deterministic
cg01205267	deterministic
cg01234610	deterministic	X
cg01241007	deterministic
cg01242698	deterministic
cg01262208	deterministic
cg01270206	stochastic
cg01273802	deterministic	X
cg01281157	deterministic
cg01283246	deterministic	X
cg01309213	deterministic	X
cg01319235	deterministic
cg01332534	deterministic
cg01340163	deterministic
cg01376826	deterministic
cg01396157	stochastic
cg01418527	deterministic
cg01420688	deterministic	X
cg01421830	deterministic	X
cg01430344	deterministic	X
cg01434559	deterministic
cg01440796	deterministic
cg01440864	deterministic	X
cg01444397	deterministic	X
cg01455398	deterministic	X
cg01471264	deterministic	X
cg01507019	deterministic
cg01519063	deterministic	X
cg01536884	deterministic	X
cg01541867	stochastic
cg01566396	deterministic	X
cg01566965	deterministic	X
cg01567783	stochastic
cg01572884	deterministic
cg01587896	deterministic
cg01601949	deterministic	X
cg01615333	deterministic
cg01632288	deterministic	X
cg01635555	deterministic	X
cg01655427	deterministic
cg01657556	deterministic	X
cg01659176	deterministic	X
cg01660716	deterministic
cg01661247	deterministic	X
cg01692978	stochastic
cg01693598	stochastic
cg01695643	stochastic
cg01705131	deterministic
cg01706824	deterministic	X
cg01707976	deterministic
cg01713950	deterministic
cg01716975	deterministic	X
cg01718322	deterministic	X
cg01755541	deterministic
cg01763890	deterministic	X
cg01775897	stochastic
cg01776738	stochastic
cg01799458	deterministic
cg01807241	deterministic	X
cg01812146	deterministic	X
cg01823161	deterministic	X
cg01837574	deterministic	X
cg01847380	deterministic	X
cg01848457	deterministic	X
cg01862688	deterministic	X
cg01889893	deterministic	X
cg01908551	deterministic
cg01929699	stochastic
cg01931792	deterministic
cg01942816	deterministic
cg01944655	deterministic
cg01952953	deterministic	X
cg01953482	stochastic
cg01962676	deterministic	X
cg01967564	deterministic
cg01967642	deterministic
cg01990997	deterministic
cg01996116	deterministic	X
cg01998213	deterministic	X
cg02013987	deterministic
cg02017347	deterministic	X
cg02024846	deterministic	X
cg02027878	deterministic
cg02037905	deterministic	X
cg02056653	deterministic	X
cg02057943	deterministic	X
cg02063488	stochastic
cg02069674	deterministic
cg02077276	deterministic	X
cg02097479	deterministic	X
cg02105326	deterministic	X
cg02106850	deterministic
cg02111032	deterministic	X
cg02128086	deterministic	X
cg02131639	stochastic
cg02143988	deterministic	X
cg02149446	deterministic	X
cg02164088	deterministic	X
cg02172492	deterministic
cg02174341	deterministic	X
cg02174884	deterministic
cg02176915	deterministic	X
cg02179700	deterministic
cg02184644	deterministic
cg02195292	deterministic	X
cg02197194	deterministic	X
cg02206157	deterministic	X
cg02207554	deterministic	X
cg02221471	deterministic	X
cg02222844	deterministic
cg02263144	deterministic
cg02266500	deterministic	X
cg02272859	deterministic	X
cg02273477	deterministic	X
cg02301039	deterministic	X
cg02310421	deterministic	X
cg02330874	deterministic	X
cg02337355	deterministic	X
cg02350320	deterministic	X
cg02359712	deterministic	X
cg02389942	deterministic	X
cg02392228	deterministic	X
cg02392696	deterministic
cg02466801	stochastic
cg02466947	stochastic
cg02498063	deterministic	X
cg02519263	deterministic
cg02539798	deterministic
cg02566259	deterministic
cg02566861	deterministic	X
cg02570115	deterministic	X
cg02571201	deterministic	X
cg02574464	stochastic
cg02580250	deterministic	X
cg02593403	deterministic
cg02596089	stochastic
cg02602550	stochastic
cg02614657	deterministic	X
cg02616405	deterministic	X
cg02627966	deterministic	X
cg02633371	deterministic
cg02654291	deterministic	X
cg02661079	deterministic	X
cg02664812	deterministic
cg02675264	deterministic	X
cg02692938	deterministic	X
cg02697094	deterministic
cg02703627	deterministic
cg02719608	deterministic
cg02728050	deterministic
cg02736230	deterministic
cg02757172	deterministic	X
cg02778609	deterministic	X
cg02788637	deterministic	X
cg02805665	stochastic
cg02825985	deterministic
cg02849279	deterministic	X
cg02870485	deterministic
cg02870744	deterministic
cg02877240	deterministic
cg02878414	deterministic
cg02881186	stochastic
cg02881929	deterministic
cg02886589	deterministic	X
cg02909809	deterministic
cg02952078	deterministic	X
cg02953306	deterministic	X
cg02962521	deterministic
cg02963878	stochastic
cg02973961	deterministic	X
cg02975102	deterministic	X
cg02978168	deterministic	X
cg02980621	deterministic
cg02995664	deterministic	X
cg03000419	deterministic
cg03017135	deterministic
cg03018796	deterministic	X
cg03026939	deterministic	X
cg03062252	deterministic	X
cg03068051	deterministic
cg03069267	stochastic
cg03079497	deterministic
cg03099771	deterministic
cg03103192	deterministic	X
cg03142975	deterministic	X
cg03149058	deterministic	X
cg03149128	deterministic
cg03155027	deterministic
cg03160508	deterministic	X
cg03165807	deterministic	X
cg03172212	deterministic
cg03175771	deterministic
cg03182908	deterministic	X
cg03186877	deterministic	X
cg03201337	deterministic
cg03222066	deterministic
cg03244560	deterministic	X
cg03255783	deterministic	X
cg03258472	deterministic	X
cg03261800	deterministic
cg03270395	deterministic
cg03313140	deterministic
cg03330558	deterministic	X
cg03331387	deterministic	X
cg03340215	stochastic
cg03358154	deterministic
cg03369289	stochastic
cg03383508	deterministic
cg03384000	deterministic	X
cg03387135	deterministic
cg03421353	deterministic	X
cg03438417	deterministic
cg03510605	deterministic	X
cg03547905	deterministic	X
cg03556243	stochastic
cg03559037	deterministic
cg03571145	deterministic	X
cg03577486	deterministic	X
cg03602297	deterministic	X
cg03604367	deterministic
cg03607907	deterministic	X
cg03609102	deterministic
cg03654598	stochastic
cg03658384	deterministic	X
cg03719040	deterministic	X
cg03719083	deterministic	X
cg03719693	stochastic
cg03720611	deterministic	X
cg03745383	deterministic	X
cg03762366	deterministic	X
cg03768175	deterministic	X
cg03773820	deterministic	X
cg03804621	deterministic	X
cg03819243	stochastic
cg03822639	deterministic	X
cg03826618	deterministic	X
cg03846249	deterministic
cg03862854	deterministic	X
cg03875195	deterministic	X
cg03882437	deterministic	X
cg03897860	deterministic
cg03904876	deterministic
cg03929570	deterministic	X
cg03936495	deterministic	X
cg03960424	deterministic	X
cg03962522	deterministic
cg03962794	deterministic	X
cg03978579	deterministic
cg03980231	deterministic
cg04002001	deterministic
cg04004590	deterministic	X
cg04004787	deterministic	X
cg04005378	deterministic	X
cg04017036	deterministic
cg04047221	deterministic
cg04053417	deterministic	X
cg04058752	deterministic
cg04070737	deterministic	X
cg04095339	deterministic	X
cg04103021	deterministic	X
cg04107099	deterministic
cg04129308	deterministic	X
cg04134015	deterministic	X
cg04146745	deterministic	X
cg04156219	deterministic
cg04174538	deterministic
cg04209035	deterministic	X
cg04215800	deterministic
cg04231050	deterministic	X
cg04265961	deterministic
cg04270401	deterministic
cg04272694	deterministic	X
cg04282298	deterministic	X
cg04285666	deterministic	X
cg04289208	stochastic
cg04306992	deterministic	X
cg04308185	deterministic	X
cg04316624	stochastic	XX
cg04321267	deterministic
cg04323814	deterministic	X
cg04347874	deterministic
cg04361749	deterministic
cg04380681	deterministic	X
cg04391313	deterministic	X
cg04392082	deterministic	X
cg04407305	deterministic
cg04410756	deterministic
cg04415114	deterministic	X
cg04415780	deterministic
cg04424643	deterministic
cg04431946	deterministic	X
cg04453050	deterministic	X
cg04454086	deterministic
cg04471325	deterministic
cg04472001	deterministic
cg04495670	deterministic	X
cg04506585	deterministic
cg04541670	deterministic	X
cg04543865	deterministic	X
cg04546041	deterministic	X
cg04548156	deterministic
cg04552206	deterministic
cg04555771	deterministic	X
cg04561804	deterministic	X
cg04575395	stochastic
cg04586299	deterministic
cg04591230	deterministic	X
cg04600297	deterministic
cg04612055	deterministic	X
cg04613258	deterministic	X
cg04637478	stochastic
cg04640920	deterministic
cg04642741	deterministic	X
cg04717143	deterministic
cg04748223	deterministic	X
cg04752871	deterministic
cg04771199	deterministic	X
cg04774597	deterministic	X
cg04781305	deterministic	X
cg04803153	deterministic
cg04805577	deterministic	X
cg04806571	deterministic	X
cg04825491	deterministic	X
cg04829485	deterministic	X
cg04829830	deterministic
cg04830808	deterministic	X
cg04851089	deterministic	X
cg04872848	deterministic
cg04872947	deterministic	X
cg04880412	deterministic
cg04884090	deterministic
cg04890851	deterministic
cg04898719	deterministic
cg04899563	deterministic	X
cg04899753	deterministic	X
cg04911819	deterministic
cg04913790	deterministic
cg04926904	deterministic	X
cg04931493	deterministic	X
cg04937144	deterministic
cg04945735	deterministic	X
cg04948014	deterministic
cg04959480	deterministic
cg04983821	deterministic
cg04988514	deterministic	X
cg04993267	stochastic
cg05008139	deterministic	X
cg05013243	deterministic	X
cg05019423	deterministic	X
cg05067995	deterministic	X
cg05071383	deterministic	X
cg05073130	deterministic	X
cg05079049	deterministic
cg05080154	deterministic	X
cg05090759	stochastic
cg05102394	deterministic	X
cg05105913	deterministic	X
cg05113697	deterministic	X
cg05120085	deterministic	X
cg05139152	deterministic
cg05140624	deterministic	X
cg05144928	deterministic	X
cg05146544	deterministic	X
cg05160197	deterministic	X
cg05164758	deterministic	X
cg05184311	deterministic	X
cg05227350	deterministic
cg05229989	deterministic	X
cg05233774	deterministic
cg05259872	deterministic	X
cg05269013	deterministic	X
cg05270938	deterministic
cg05279092	deterministic
cg05284873	deterministic
cg05294159	deterministic
cg05295671	stochastic
cg05304393	deterministic	X
cg05324776	deterministic	X
cg05336115	deterministic
cg05349062	deterministic
cg05361406	deterministic
cg05361559	deterministic
cg05366204	deterministic
cg05368033	deterministic
cg05373251	deterministic
cg05380982	deterministic
cg05386230	deterministic	X
cg05388106	deterministic	X
cg05403346	deterministic
cg05410198	stochastic
cg05417517	deterministic	X
cg05431842	deterministic	X
cg05434312	deterministic	X
cg05451359	deterministic
cg05488160	deterministic
cg05495546	stochastic
cg05500840	stochastic
cg05501320	deterministic	X
cg05505872	stochastic
cg05527337	deterministic	X
cg05534148	deterministic	X
cg05594873	stochastic
cg05614657	stochastic
cg05640342	deterministic	X
cg05654096	deterministic	X
cg05655885	deterministic
cg05665581	deterministic	X
cg05674602	deterministic	X
cg05683630	deterministic	X
cg05697249	deterministic
cg05726109	deterministic	X
cg05726274	deterministic
cg05730027	deterministic
cg05763154	deterministic
cg05767562	deterministic	X
cg05775627	deterministic
cg05804504	deterministic	X
cg05808225	deterministic
cg05834477	deterministic
cg05835346	deterministic	X
cg05876425	deterministic	X
cg05898618	deterministic	X
cg05920317	deterministic
cg05928342	deterministic
cg05941575	deterministic
cg05942610	deterministic	X
cg05944137	deterministic	X
cg05955210	deterministic	X
cg05973792	deterministic	X
cg05977053	deterministic
cg05977376	deterministic
cg05983326	stochastic
cg06014092	stochastic
cg06027620	deterministic	X
cg06035456	deterministic	X
cg06048973	deterministic	X
cg06051159	deterministic	X
cg06056929	deterministic	X
cg06071033	deterministic	X
cg06075652	deterministic	X
cg06076931	deterministic	X
cg06102775	deterministic
cg06110816	stochastic
cg06117153	stochastic
cg06144718	deterministic	X
cg06144990	deterministic	X
cg06178055	deterministic
cg06193578	deterministic	X
cg06214241	deterministic
cg06230206	deterministic	X
cg06232807	deterministic
cg06242719	deterministic
cg06269115	deterministic	X
cg06282964	deterministic	X
cg06288684	deterministic	X
cg06297541	deterministic	X
cg06321808	deterministic	X
cg06328724	deterministic	X
cg06337557	deterministic	X
cg06338499	deterministic	X
cg06348773	deterministic	X
cg06367788	deterministic	X
cg06390363	deterministic	X
cg06392169	stochastic
cg06421590	stochastic
cg06434874	deterministic	X
cg06446548	deterministic	X
cg06451900	deterministic	X
cg06460717	deterministic
cg06493154	deterministic	X
cg06494782	deterministic	X
cg06508062	deterministic	X
cg06521653	deterministic
cg06528645	deterministic	X
cg06529149	deterministic
cg06537110	deterministic	X
cg06544405	deterministic
cg06551161	deterministic
cg06566034	stochastic
cg06618047	deterministic	X
cg06620514	deterministic	X
cg06634862	deterministic
cg06638451	deterministic	X
cg06672737	deterministic
cg06722282	deterministic	X
cg06759374	deterministic
cg06762332	deterministic	X
cg06772449	deterministic	X
cg06772717	deterministic	X
cg06783429	deterministic
cg06825512	deterministic
cg06829788	deterministic	X
cg06833732	deterministic
cg06836380	stochastic
cg06842954	deterministic	X
cg06875227	deterministic
cg06881898	deterministic	X
cg06891458	deterministic	X
cg06908460	deterministic
cg06961233	deterministic	X
cg06969739	deterministic	X
cg07002447	deterministic	X
cg07005799	deterministic
cg07028675	deterministic	X
cg07046101	deterministic	X
cg07059360	deterministic	X
cg07077978	deterministic
cg07083902	deterministic	X
cg07090714	deterministic
cg07090813	deterministic	X
cg07093825	deterministic	X
cg07125112	deterministic
cg07162198	stochastic
cg07163456	deterministic	X
cg07179872	deterministic	X
cg07197785	deterministic
cg07220922	deterministic
cg07268337	deterministic	X
cg07300178	deterministic
cg07300349	deterministic	X
cg07303244	deterministic
cg07310677	deterministic
cg07317843	deterministic	X
cg07333305	deterministic
cg07353266	deterministic	X
cg07355841	stochastic
cg07394446	deterministic	X
cg07439609	deterministic
cg07459594	deterministic	X
cg07474083	deterministic
cg07504598	deterministic	X
cg07507755	deterministic
cg07514654	deterministic	X
cg07546293	deterministic	X
cg07608333	deterministic	X
cg07610853	deterministic
cg07629165	deterministic
cg07642043	deterministic
cg07642463	deterministic
cg07670736	deterministic	X
cg07671776	deterministic	X
cg07683388	deterministic
cg07695058	stochastic
cg07695269	deterministic	X
cg07702819	stochastic
cg07723251	deterministic	X
cg07723921	deterministic	X
cg07746943	deterministic
cg07774777	deterministic	X
cg07777270	deterministic
cg07788092	deterministic
cg07796597	deterministic	X
cg07811933	deterministic	X
cg07815799	deterministic	X
cg07817856	deterministic	X
cg07824710	deterministic
cg07840318	deterministic	X
cg07848409	deterministic
cg07872868	deterministic	X
cg07881365	deterministic	X
cg07885132	deterministic	X
cg07894352	deterministic
cg07915921	stochastic
cg07920930	deterministic	X
cg07927379	deterministic
cg07952813	stochastic
cg07963670	deterministic	X
cg07972116	deterministic	X
cg07994435	deterministic	X
cg07998951	deterministic	X
cg08026464	deterministic	X
cg08039952	deterministic	X
cg08061745	stochastic
cg08072202	deterministic	X
cg08096062	deterministic	X
cg08097631	deterministic	X
cg08112929	deterministic
cg08134680	deterministic	X
cg08141172	deterministic	X
cg08142172	deterministic	X
cg08142347	deterministic
cg08162389	deterministic	X
cg08178168	deterministic	X
cg08187750	deterministic	X
cg08190858	stochastic
cg08196032	deterministic	X
cg08214808	deterministic	X
cg08241939	deterministic	X
cg08242010	deterministic	X
cg08254353	deterministic	X
cg08279075	deterministic	X
cg08285915	deterministic	X
cg08299265	deterministic	X
cg08303550	deterministic	X
cg08313539	deterministic
cg08315133	deterministic
cg08316417	deterministic	X
cg08318365	deterministic	X
cg08332990	deterministic	X
cg08341079	deterministic
cg08342619	deterministic	X
cg08364561	deterministic	X
cg08373187	deterministic
cg08438366	deterministic
cg08457011	deterministic	X
cg08462924	deterministic	X
cg08462988	deterministic	X
cg08470031	deterministic	X
cg08473487	deterministic	X
cg08497530	deterministic
cg08506743	stochastic
cg08528626	deterministic
cg08531140	deterministic
cg08532057	deterministic	X
cg08549396	deterministic	X
cg08567760	deterministic
cg08569786	deterministic
cg08586500	stochastic
cg08586737	deterministic	X
cg08594218	deterministic	X
cg08631650	deterministic
cg08633345	deterministic
cg08640901	deterministic	X
cg08663909	deterministic	X
cg08702745	deterministic
cg08703337	deterministic
cg08713711	deterministic	X
cg08723608	deterministic
cg08749917	deterministic	X
cg08750432	deterministic	X
cg08753468	deterministic	X
cg08756640	deterministic	X
cg08763461	deterministic
cg08767820	deterministic
cg08789022	stochastic	XX
cg08802053	deterministic
cg08829195	deterministic
cg08837037	stochastic
cg08838842	deterministic
cg08847636	deterministic
cg08856033	deterministic	X
cg08872493	deterministic	X
cg08875884	deterministic
cg08893833	deterministic	X
cg08894629	deterministic	X
cg08905895	deterministic
cg08908987	deterministic	X
cg08911391	deterministic
cg08913010	deterministic	X
cg08926287	deterministic	X
cg08968184	deterministic	X
cg08979571	deterministic
cg08985785	deterministic
cg08988420	deterministic	X
cg09001514	deterministic
cg09011574	deterministic	X
cg09012858	deterministic	X
cg09024435	deterministic	X
cg09025393	deterministic
cg09063835	deterministic
cg09075844	deterministic	X
cg09076877	stochastic
cg09090582	deterministic	X
cg09095562	deterministic	X
cg09124496	deterministic	X
cg09132250	deterministic	X
cg09159022	stochastic
cg09174870	deterministic	X
cg09186122	deterministic
cg09212597	deterministic	X
cg09233651	deterministic
cg09240693	deterministic	X
cg09254101	deterministic	X
cg09263325	deterministic	X
cg09264065	deterministic	X
cg09285795	deterministic	X
cg09292226	deterministic	X
cg09295799	deterministic	X
cg09302903	deterministic
cg09313734	deterministic
cg09321403	deterministic
cg09322349	deterministic	X
cg09334731	deterministic	X
cg09346546	deterministic	X
cg09348985	deterministic
cg09349530	deterministic	X
cg09354267	deterministic	X
cg09357276	deterministic	X
cg09367266	deterministic	X
cg09369863	deterministic	X
cg09386265	deterministic
cg09399371	deterministic	X
cg09402276	deterministic
cg09414620	deterministic
cg09430957	deterministic	X
cg09451457	deterministic
cg09491120	deterministic	X
cg09514185	deterministic
cg09550293	deterministic
cg09571345	deterministic
cg09576143	deterministic
cg09586183	deterministic	X
cg09594075	deterministic	X
cg09607548	stochastic
cg09610767	deterministic	X
cg09629914	deterministic
cg09635866	deterministic
cg09672383	deterministic
cg09697403	deterministic	X
cg09720573	deterministic
cg09735146	deterministic	X
cg09754845	deterministic
cg09758420	deterministic	X
cg09777637	deterministic	X
cg09782097	deterministic	X
cg09788008	deterministic	X
cg09814487	deterministic
cg09814975	deterministic
cg09817024	deterministic	X
cg09819656	deterministic	X
cg09826056	deterministic	X
cg09834465	deterministic
cg09846177	deterministic	X
cg09857324	deterministic
cg09866104	deterministic	X
cg09926178	deterministic	X
cg09933458	deterministic	X
cg09938098	deterministic	X
cg09938664	deterministic	X
cg09945381	deterministic
cg09953520	deterministic	X
cg09954698	deterministic
cg09995320	deterministic	X
cg10012722	deterministic
cg10023613	deterministic
cg10041950	deterministic
cg10068417	deterministic
cg10086659	deterministic
cg10091752	deterministic	X
cg10093648	deterministic	X
cg10109731	deterministic
cg10123662	stochastic
cg10130811	deterministic
cg10144336	deterministic	X
cg10151901	deterministic	X
cg10163794	deterministic
cg10169241	deterministic
cg10190863	deterministic
cg10193441	deterministic
cg10206594	deterministic
cg10219192	deterministic	X
cg10220117	deterministic	X
cg10236603	deterministic	X
cg10262997	deterministic	X
cg10272176	deterministic	X
cg10306450	deterministic
cg10312376	deterministic
cg10331082	deterministic
cg10339481	deterministic
cg10373741	deterministic
cg10385089	stochastic
cg10395317	deterministic	X
cg10469717	deterministic
cg10484958	deterministic	X
cg10500167	deterministic
cg10533103	deterministic
cg10543035	deterministic	X
cg10589447	deterministic	X
cg10592766	deterministic
cg10601821	deterministic
cg10613381	deterministic	X
cg10632728	stochastic
cg10638734	deterministic	X
cg10650018	deterministic	X
cg10652057	deterministic	X
cg10682618	deterministic	X
cg10716823	deterministic
cg10742801	deterministic	X
cg10749822	stochastic
cg10759591	deterministic
cg10764068	deterministic	X
cg10767045	deterministic	X
cg10768548	deterministic	X
cg10781468	deterministic	X
cg10791959	deterministic
cg10805721	deterministic	X
cg10806197	deterministic
cg10814153	deterministic	X
cg10836431	deterministic	X
cg10852861	deterministic
cg10854767	stochastic	XX
cg10883069	deterministic	X
cg10925640	deterministic	X
cg10932939	deterministic	X
cg10990993	stochastic
cg10997906	stochastic
cg11007120	deterministic
cg11018769	deterministic	X
cg11020085	deterministic	X
cg11034911	deterministic
cg11037477	deterministic	X
cg11050988	deterministic
cg11051158	deterministic	X
cg11060943	deterministic	X
cg11063495	deterministic	X
cg11063729	deterministic	X
cg11083967	deterministic
cg11096905	deterministic
cg11157253	deterministic
cg11161837	deterministic	X
cg11165905	deterministic	X
cg11176737	deterministic	X
cg11182018	stochastic
cg11191337	deterministic
cg11200635	deterministic
cg11201401	deterministic
cg11203512	deterministic	X
cg11245384	deterministic	X
cg11263617	deterministic	X
cg11303738	deterministic	X
cg11324010	deterministic	X
cg11353748	deterministic
cg11357746	deterministic
cg11374933	deterministic
cg11375458	deterministic
cg11380624	stochastic
cg11396313	deterministic
cg11404380	deterministic	X
cg11413657	deterministic	X
cg11417259	deterministic
cg11423680	deterministic	X
cg11444009	deterministic
cg11478051	deterministic
cg11480800	stochastic
cg11488893	deterministic	X
cg11491002	deterministic
cg11491407	deterministic
cg11518839	deterministic
cg11533712	deterministic	X
cg11542394	deterministic	X
cg11564711	deterministic	X
cg11581248	deterministic
cg11598935	deterministic	X
cg11599207	deterministic	X
cg11602901	deterministic
cg11610350	deterministic
cg11612345	deterministic	X
cg11632438	stochastic
cg11633204	deterministic	X
cg11659475	deterministic
cg11688376	deterministic	X
cg11689813	deterministic	X
cg11697427	deterministic	X
cg11703796	deterministic	X
cg11712506	deterministic
cg11728809	deterministic	X
cg11730703	deterministic
cg11741356	deterministic
cg11754206	deterministic
cg11758793	deterministic	X
cg11764900	deterministic
cg11773122	deterministic
cg11773468	deterministic
cg11798891	deterministic
cg11809091	deterministic
cg11813441	deterministic
cg11821637	deterministic	X
cg11841771	deterministic
cg11859922	deterministic
cg11880367	deterministic
cg11934394	deterministic	X
cg11934419	deterministic
cg11936341	deterministic	X
cg11955474	deterministic
cg11955641	deterministic
cg11959694	deterministic	X
cg11982958	deterministic	X
cg11998703	deterministic
cg12010198	deterministic	X
cg12021220	stochastic
cg12029639	stochastic
cg12051614	deterministic	X
cg12058478	deterministic	X
cg12064276	deterministic
cg12079115	deterministic	X
cg12093519	deterministic	X
cg12096447	deterministic	X
cg12103742	deterministic	X
cg12136772	deterministic	X
cg12200038	deterministic
cg12200716	deterministic
cg12213062	deterministic
cg12243133	deterministic	X
cg12252865	deterministic
cg12256550	deterministic	X
cg12258093	deterministic
cg12265810	deterministic	X
cg12270485	deterministic	X
cg12283482	deterministic
cg12288076	deterministic	X
cg12301695	deterministic	X
cg12343106	deterministic
cg12357484	deterministic	X
cg12382398	deterministic
cg12392519	deterministic
cg12407421	deterministic	X
cg12430467	deterministic	X
cg12435629	deterministic	X
cg12450708	deterministic
cg12471051	deterministic	X
cg12499130	deterministic	X
cg12512337	stochastic
cg12534008	deterministic	X
cg12580770	deterministic	X
cg12600858	deterministic	X
cg12645220	deterministic
cg12653570	deterministic
cg12664770	deterministic	X
cg12673429	deterministic	X
cg12681727	deterministic	X
cg12689679	deterministic
cg12718440	deterministic	X
cg12743621	deterministic	X
cg12752627	deterministic	X
cg12788684	deterministic	X
cg12825872	deterministic
cg12850242	deterministic
cg12855547	deterministic	X
cg12869949	deterministic
cg12873454	deterministic	X
cg12874035	deterministic
cg12877039	stochastic
cg12880095	deterministic	X
cg12912758	deterministic	X
cg12921647	deterministic	X
cg12927277	deterministic	X
cg12936121	stochastic
cg12959820	deterministic
cg13016048	deterministic	X
cg13039454	deterministic	X
cg13056510	deterministic	X
cg13058710	deterministic
cg13066963	deterministic	X
cg13075322	deterministic	X
cg13076718	deterministic
cg13095737	stochastic
cg13099429	deterministic	X
cg13126530	deterministic
cg13170705	deterministic	X
cg13175159	deterministic	X
cg13200556	deterministic
cg13223721	deterministic
cg13226669	deterministic	X
cg13230424	deterministic	X
cg13246242	deterministic	X
cg13252700	deterministic	X
cg13259506	deterministic
cg13267931	deterministic
cg13271951	deterministic	X
cg13275609	deterministic
cg13277493	deterministic	X
cg13280043	deterministic
cg13291394	deterministic
cg13302823	deterministic
cg13318241	deterministic
cg13325228	deterministic	X
cg13328400	deterministic	X
cg13344095	deterministic
cg13364410	deterministic
cg13368923	deterministic	X
cg13389958	deterministic	X
cg13401196	deterministic
cg13416866	deterministic
cg13428978	deterministic
cg13433694	deterministic
cg13473356	deterministic	X
cg13474848	deterministic	X
cg13491234	deterministic	X
cg13514324	deterministic	X
cg13518670	deterministic	X
cg13519696	stochastic
cg13526518	deterministic
cg13530999	deterministic	X
cg13531748	deterministic
cg13559439	deterministic	X
cg13560436	deterministic	X
cg13569079	deterministic	X
cg13576682	deterministic	X
cg13577628	deterministic
cg13584272	deterministic
cg13594957	deterministic
cg13614036	deterministic
cg13627258	deterministic	X
cg13651633	deterministic
cg13672525	deterministic
cg13672791	deterministic	X
cg13673164	deterministic
cg13677149	deterministic
cg13678973	deterministic	X
cg13681081	deterministic
cg13689066	deterministic	X
cg13689261	deterministic
cg13692446	deterministic
cg13698168	deterministic	X
cg13707560	deterministic
cg13712818	deterministic
cg13718418	deterministic	X
cg13726459	deterministic	X
cg13732201	deterministic	X
cg13739680	deterministic	X
cg13758543	deterministic	X
cg13763289	deterministic	X
cg13768953	deterministic	X
cg13777783	deterministic	X
cg13793157	deterministic	X
cg13799544	stochastic
cg13813458	deterministic
cg13816419	deterministic	X
cg13826247	deterministic	X
cg13842421	deterministic
cg13847640	deterministic	X
cg13859847	deterministic
cg13861244	deterministic	X
cg13868084	deterministic	X
cg13873209	deterministic	X
cg13896476	deterministic
cg13911052	deterministic	X
cg13916835	deterministic	X
cg13928759	deterministic	X
cg13964092	deterministic
cg13994504	deterministic	X
cg14018233	deterministic	X
cg14037948	stochastic
cg14042190	deterministic	X
cg14046688	deterministic	X
cg14051368	deterministic
cg14059822	deterministic
cg14091230	deterministic	X
cg14106167	deterministic	X
cg14108909	stochastic
cg14113351	stochastic
cg14147184	deterministic
cg14149988	deterministic
cg14154859	deterministic	X
cg14170793	deterministic	X
cg14176450	stochastic
cg14184890	deterministic	X
cg14215515	deterministic	X
cg14217861	deterministic	X
cg14241509	deterministic
cg14277923	deterministic
cg14283328	deterministic	X
cg14320530	deterministic	X
cg14323539	deterministic
cg14331104	deterministic
cg14338425	deterministic
cg14340928	deterministic
cg14374521	deterministic	X
cg14392985	deterministic
cg14402017	deterministic
cg14431443	stochastic
cg14434213	stochastic
cg14434293	deterministic
cg14438208	deterministic
cg14444287	deterministic	X
cg14458068	deterministic	X
cg14468284	deterministic	X
cg14480095	deterministic
cg14489632	deterministic
cg14492293	stochastic
cg14494204	deterministic	X
cg14507560	stochastic
cg14511038	deterministic
cg14515803	deterministic	X
cg14518596	deterministic
cg14518658	deterministic	X
cg14532755	deterministic	X
cg14533390	stochastic
cg14540913	deterministic
cg14548509	stochastic
cg14553377	deterministic	X
cg14559356	deterministic
cg14581419	deterministic
cg14590011	deterministic	X
cg14590206	deterministic	X
cg14590912	deterministic	X
cg14594362	deterministic	X
cg14601038	deterministic
cg14604007	deterministic
cg14615266	deterministic	X
cg14615491	stochastic
cg14618634	deterministic
cg14627348	deterministic
cg14695540	deterministic	X
cg14700230	deterministic
cg14708218	deterministic	X
cg14712531	deterministic
cg14717116	deterministic
cg14718065	deterministic
cg14718170	deterministic	X
cg14722082	deterministic
cg14758072	deterministic	X
cg14771727	deterministic
cg14789214	deterministic	X
cg14811105	deterministic
cg14824266	deterministic
cg14845216	deterministic	X
cg14853974	deterministic
cg14855519	deterministic
cg14877637	deterministic
cg14896906	deterministic	X
cg14900124	deterministic	X
cg14904908	deterministic	X
cg14905631	deterministic	X
cg14934413	deterministic	X
cg14944362	deterministic	X
cg14950515	deterministic	X
cg14972143	deterministic	X
cg14972743	stochastic	XX
cg14994247	deterministic
cg14997321	deterministic	X
cg15078122	deterministic
cg15080396	deterministic	X
cg15132749	deterministic
cg15142694	deterministic
cg15166039	deterministic	X
cg15179011	deterministic	X
cg15184495	deterministic	X
cg15185570	deterministic	X
cg15188182	deterministic	X
cg15237857	deterministic
cg15239579	deterministic	X
cg15241074	deterministic	X
cg15249221	deterministic	X
cg15269503	stochastic
cg15301794	deterministic	X
cg15305511	deterministic	X
cg15305538	deterministic	X
cg15372218	deterministic
cg15383520	deterministic
cg15386293	deterministic
cg15388804	deterministic	X
cg15409587	deterministic	X
cg15416329	deterministic
cg15451248	deterministic
cg15475323	deterministic
cg15476523	deterministic
cg15507719	deterministic	X
cg15518950	deterministic	X
cg15522957	stochastic
cg15523958	deterministic
cg15528028	deterministic	X
cg15545410	deterministic
cg15553391	deterministic	X
cg15564444	deterministic
cg15575683	deterministic	X
cg15606633	deterministic	X
cg15625693	deterministic	X
cg15635600	deterministic	X
cg15637286	deterministic	X
cg15638292	deterministic
cg15642326	deterministic	X
cg15649857	deterministic	X
cg15651727	deterministic	X
cg15656834	deterministic	X
cg15660807	deterministic	X
cg15671181	deterministic	X
cg15683950	deterministic	X
cg15728779	deterministic	X
cg15734230	deterministic	X
cg15736994	deterministic	X
cg15769343	deterministic
cg15791248	deterministic	X
cg15802263	deterministic
cg15803221	deterministic	X
cg15812753	deterministic
cg15843825	deterministic
cg15849368	stochastic
cg15857329	deterministic
cg15857739	deterministic	X
cg15870857	deterministic
cg15873320	deterministic
cg15877915	deterministic	X
cg15900034	deterministic	X
cg15907060	deterministic
cg15921949	stochastic
cg15932136	deterministic	X
cg15940569	deterministic	X
cg15952840	deterministic
cg15976883	deterministic	X
cg15983605	deterministic
cg15985191	deterministic
cg16005224	deterministic	X
cg16017889	deterministic	X
cg16036528	deterministic
cg16044595	deterministic	X
cg16051685	deterministic	X
cg16096487	deterministic	X
cg16109423	stochastic
cg16113021	deterministic
cg16152871	deterministic	X
cg16165903	deterministic
cg16170838	deterministic	X
cg16184943	deterministic	X
cg16185299	deterministic	X
cg16210088	deterministic	X
cg16214053	deterministic
cg16219810	deterministic	X
cg16228356	deterministic
cg16245345	deterministic
cg16246713	deterministic
cg16275882	deterministic	X
cg16287451	deterministic	X
cg16288101	deterministic	X
cg16298927	deterministic
cg16299003	deterministic	X
cg16310415	deterministic	X
cg16315020	deterministic
cg16363985	deterministic	X
cg16391973	deterministic	X
cg16393715	stochastic
cg16421285	deterministic	X
cg16457351	deterministic
cg16468389	stochastic	XX
cg16473125	stochastic
cg16474297	stochastic
cg16494747	deterministic
cg16495212	deterministic
cg16499834	deterministic	X
cg16527418	deterministic
cg16553119	deterministic	X
cg16584406	deterministic
cg16587952	stochastic
cg16604243	deterministic	X
cg16636110	deterministic	X
cg16662821	deterministic
cg16678099	deterministic	X
cg16689434	deterministic	X
cg16704889	deterministic	X
cg16805360	deterministic	X
cg16812519	deterministic	X
cg16829453	deterministic	X
cg16852440	deterministic	X
cg16874077	deterministic	X
cg16882684	deterministic	X
cg16893574	deterministic	X
cg16895719	deterministic
cg16896079	deterministic	X
cg16900964	deterministic	X
cg16926213	deterministic
cg16932827	deterministic
cg16943697	deterministic	X
cg16957758	deterministic
cg16996574	stochastic
cg17000076	deterministic	X
cg17000199	deterministic	X
cg17020726	deterministic	X
cg17032646	deterministic	X
cg17057719	deterministic	X
cg17062938	deterministic	X
cg17065852	deterministic
cg17066403	deterministic
cg17069313	deterministic	X
cg17070988	deterministic
cg17076485	deterministic	X
cg17104824	deterministic	X
cg17107617	deterministic	X
cg17108141	deterministic
cg17132421	deterministic
cg17152524	deterministic	X
cg17156432	stochastic
cg17174814	deterministic
cg17181362	deterministic	X
cg17181653	deterministic	X
cg17186107	deterministic
cg17190891	deterministic
cg17192377	deterministic	X
cg17198711	deterministic
cg17205928	deterministic
cg17228765	deterministic	X
cg17243289	deterministic
cg17255063	deterministic	X
cg17261675	stochastic
cg17263206	stochastic
cg17264513	deterministic	X
cg17277199	deterministic	X
cg17305181	stochastic	XX
cg17358124	deterministic
cg17392573	deterministic
cg17393458	deterministic	X
cg17394237	deterministic	X
cg17398595	deterministic
cg17417291	deterministic	X
cg17464591	deterministic
cg17468100	deterministic	X
cg17494334	deterministic
cg17500055	deterministic	X
cg17506621	deterministic	X
cg17516572	deterministic
cg17526483	deterministic
cg17557766	deterministic	X
cg17563271	deterministic	X
cg17573292	deterministic
cg17596058	deterministic
cg17603689	deterministic
cg17619311	deterministic
cg17629929	deterministic	X
cg17655614	stochastic
cg17658213	deterministic	X
cg17670650	deterministic
cg17677987	deterministic	X
cg17680088	deterministic
cg17684906	deterministic	X
cg17698366	deterministic	X
cg17726092	deterministic
cg17745628	deterministic	X
cg17768600	deterministic
cg17771652	deterministic	X
cg17800497	deterministic	X
cg17801765	deterministic	X
cg17803175	deterministic
cg17804356	deterministic	X
cg17826518	deterministic	X
cg17834637	deterministic	X
cg17842821	deterministic	X
cg17847520	stochastic
cg17849128	deterministic
cg17866778	deterministic	X
cg17885791	deterministic
cg17938383	deterministic	X
cg17940740	deterministic
cg17941015	deterministic	X
cg17966560	deterministic
cg17982031	deterministic	X
cg17996619	deterministic	X
cg18014983	deterministic	X
cg18020547	deterministic	X
cg18059397	deterministic	X
cg18070676	deterministic
cg18091275	deterministic
cg18097189	deterministic	X
cg18098722	deterministic	X
cg18101333	deterministic	X
cg18105725	stochastic
cg18118685	deterministic
cg18124413	deterministic	X
cg18126613	deterministic
cg18137040	deterministic	X
cg18145105	deterministic
cg18152276	deterministic
cg18153816	stochastic
cg18160135	deterministic	X
cg18162670	deterministic
cg18173235	deterministic	X
cg18195080	deterministic	X
cg18195352	deterministic	X
cg18217235	deterministic	X
cg18222913	deterministic	X
cg18249173	deterministic
cg18268041	deterministic	X
cg18274664	deterministic
cg18286850	deterministic	X
cg18292394	stochastic
cg18293633	deterministic	X
cg18341960	deterministic
cg18358020	deterministic	X
cg18376773	deterministic
cg18401406	deterministic
cg18415686	deterministic	X
cg18428283	deterministic	X
cg18431910	deterministic
cg18437808	deterministic
cg18443893	deterministic	X
cg18467551	deterministic	X
cg18473686	deterministic
cg18479173	deterministic	X
cg18499443	stochastic
cg18507732	deterministic
cg18509719	deterministic
cg18570392	stochastic
cg18583931	stochastic
cg18603028	deterministic
cg18605987	deterministic
cg18624544	deterministic	X
cg18636319	deterministic
cg18636641	deterministic	X
cg18664514	deterministic
cg18679410	deterministic
cg18686165	deterministic
cg18698681	deterministic
cg18710929	deterministic	X
cg18743730	deterministic	X
cg18744668	deterministic	X
cg18769374	deterministic	X
cg18789547	deterministic	X
cg18792803	deterministic
cg18793806	deterministic
cg18805774	deterministic
cg18817990	deterministic
cg18836319	deterministic	X
cg18859045	deterministic	X
cg18867480	deterministic	X
cg18876602	deterministic	X
cg18877667	deterministic
cg18877699	deterministic	X
cg18961546	stochastic
cg18973863	deterministic
cg19026976	stochastic
cg19041593	deterministic	X
cg19044419	deterministic	X
cg19065106	deterministic
cg19144866	stochastic
cg19162158	deterministic
cg19172575	deterministic	X
cg19176553	deterministic	X
cg19180602	deterministic	X
cg19183842	deterministic	X
cg19197440	deterministic	X
cg19241744	deterministic	X
cg19245381	deterministic
cg19248602	deterministic	X
cg19249231	deterministic	X
cg19256331	deterministic
cg19268017	deterministic
cg19276110	deterministic	X
cg19297245	deterministic
cg19309463	deterministic
cg19315261	deterministic	X
cg19320294	deterministic	X
cg19321979	deterministic
cg19368625	deterministic	X
cg19378133	deterministic	X
cg19401033	deterministic	X
cg19403029	deterministic
cg19414967	deterministic
cg19448837	deterministic	X
cg19495714	deterministic
cg19497444	deterministic	X
cg19524676	deterministic
cg19534681	deterministic
cg19543968	deterministic	X
cg19596110	deterministic	X
cg19600115	deterministic
cg19600538	deterministic
cg19603744	deterministic
cg19621753	deterministic	X
cg19628299	deterministic	X
cg19630681	deterministic
cg19632594	stochastic
cg19656689	deterministic	X
cg19666541	deterministic	X
cg19699289	deterministic
cg19730248	stochastic
cg19733633	deterministic	X
cg19738506	stochastic
cg19741359	deterministic
cg19745515	deterministic
cg19764418	deterministic	X
cg19766489	deterministic
cg19802458	deterministic	X
cg19805223	deterministic	X
cg19811148	deterministic
cg19815327	deterministic
cg19825437	deterministic
cg19843891	deterministic	X
cg19857761	deterministic	X
cg19860353	deterministic
cg19874726	stochastic
cg19903766	deterministic	X
cg19910648	deterministic	X
cg19911801	deterministic
cg19917565	deterministic	X
cg19975849	deterministic	X
cg19998012	deterministic	X
cg20000805	deterministic	X
cg20003983	deterministic	X
cg20005057	deterministic	X
cg20016914	deterministic	X
cg20018253	deterministic	X
cg20020844	deterministic	X
cg20026346	deterministic
cg20031032	deterministic	X
cg20053465	deterministic	X
cg20073050	deterministic
cg20089491	stochastic
cg20090108	deterministic	X
cg20090283	deterministic
cg20099806	deterministic	X
cg20118840	deterministic	X
cg20119148	stochastic
cg20165545	deterministic	X
cg20190772	deterministic	X
cg20260721	deterministic	X
cg20276677	deterministic	X
cg20288565	deterministic
cg20288588	deterministic
cg20288617	deterministic	X
cg20294304	deterministic	X
cg20312132	deterministic	X
cg20340190	deterministic
cg20370909	deterministic	X
cg20378070	deterministic	X
cg20389678	deterministic	X
cg20389981	deterministic
cg20406033	deterministic
cg20417071	deterministic	X
cg20434856	deterministic	X
cg20443254	deterministic	X
cg20453845	deterministic	X
cg20461188	deterministic
cg20473374	deterministic	X
cg20482698	deterministic	X
cg20488281	deterministic	X
cg20512501	deterministic	X
cg20522370	deterministic
cg20535781	deterministic	X
cg20548231	deterministic	X
cg20559217	deterministic	X
cg20569203	deterministic
cg20600729	deterministic	X
cg20631820	deterministic	X
cg20658709	deterministic
cg20700792	deterministic
cg20701556	deterministic	X
cg20710730	deterministic	X
cg20711828	deterministic
cg20716515	deterministic	X
cg20739205	deterministic
cg20744625	deterministic	X
cg20764575	deterministic	X
cg20764780	deterministic
cg20768399	deterministic	X
cg20773127	deterministic	X
cg20792436	deterministic
cg20800536	deterministic	X
cg20817062	deterministic
cg20862309	deterministic
cg20889395	deterministic
cg20890260	deterministic	X
cg20893180	deterministic	X
cg20945232	deterministic	X
cg20979921	deterministic	X
cg21004565	deterministic
cg21006686	deterministic	X
cg21033861	deterministic	X
cg21052415	deterministic
cg21060736	deterministic
cg21070161	deterministic	X
cg21084284	deterministic
cg21088488	deterministic	X
cg21091128	deterministic	X
cg21117808	deterministic	X
cg21122370	deterministic	X
cg21124375	deterministic	X
cg21143428	stochastic
cg21144120	deterministic	X
cg21159778	deterministic	X
cg21163415	deterministic	X
cg21165978	deterministic	X
cg21166092	deterministic	X
cg21193660	deterministic
cg21209395	deterministic	X
cg21215218	deterministic	X
cg21215409	deterministic
cg21223423	deterministic	X
cg21262649	deterministic	X
cg21315873	deterministic	X
cg21332500	deterministic	X
cg21337580	deterministic	X
cg21342567	deterministic	X
cg21361856	deterministic	X
cg21442626	deterministic
cg21447871	deterministic	X
cg21450738	deterministic	X
cg21456083	deterministic	X
cg21463380	deterministic	X
cg21510189	deterministic	X
cg21518089	deterministic	X
cg21558341	deterministic	X
cg21585707	deterministic	X
cg21587372	stochastic
cg21604741	deterministic	X
cg21623566	deterministic	X
cg21625858	deterministic	X
cg21648260	deterministic	X
cg21681377	deterministic	X
cg21699124	deterministic	X
cg21774338	deterministic	X
cg21806242	deterministic	X
cg21806985	deterministic	X
cg21899500	deterministic
cg21901847	deterministic
cg21904937	deterministic	X
cg21911858	deterministic	X
cg21933812	deterministic	X
cg21937460	deterministic
cg21959457	stochastic
cg21962013	stochastic
cg21965995	deterministic	X
cg22022379	deterministic
cg22047282	deterministic	X
cg22075362	deterministic
cg22083633	deterministic	X
cg22083684	deterministic	X
cg22122321	deterministic	X
cg22138302	deterministic	X
cg22166883	deterministic	X
cg22172057	deterministic	X
cg22190437	deterministic
cg22214854	deterministic	X
cg22229142	deterministic
cg22239963	deterministic	X
cg22249752	deterministic
cg22262757	deterministic	X
cg22273925	deterministic	X
cg22289643	deterministic	X
cg22306579	deterministic
cg22325823	deterministic	X
cg22329555	deterministic	X
cg22330875	deterministic	X
cg22333960	deterministic
cg22351510	deterministic	X
cg22376864	deterministic	X
cg22407458	deterministic	X
cg22434763	deterministic
cg22463553	deterministic	X
cg22512803	deterministic	X
cg22540514	deterministic	X
cg22584138	deterministic	X
cg22584681	deterministic	X
cg22585988	deterministic
cg22609984	deterministic
cg22620414	deterministic
cg22627570	deterministic	X
cg22659676	deterministic
cg22679316	deterministic
cg22682373	deterministic
cg22692362	deterministic
cg22714811	deterministic
cg22716151	deterministic	X
cg22721796	deterministic	X
cg22742299	deterministic
cg22745354	deterministic	X
cg22748452	deterministic
cg22775123	deterministic	X
cg22778145	deterministic	X
cg22826333	deterministic	X
cg22836400	deterministic
cg22842797	deterministic	X
cg22851485	deterministic	X
cg22856279	deterministic	X
cg22856324	deterministic
cg22871318	deterministic	X
cg22930275	stochastic
cg22953017	stochastic
cg22960347	deterministic	X
cg22999540	deterministic
cg23034373	deterministic	X
cg23073879	deterministic	X
cg23081781	deterministic
cg23087300	deterministic	X
cg23087306	stochastic
cg23097402	deterministic
cg23114311	deterministic	X
cg23120936	deterministic
cg23121156	deterministic	X
cg23121615	deterministic
cg23130097	deterministic	X
cg23141851	deterministic	X
cg23149053	deterministic	X
cg23152772	deterministic	X
cg23166865	deterministic
cg23200020	deterministic
cg23200774	deterministic	X
cg23231587	deterministic
cg23251761	deterministic	X
cg23260026	deterministic
cg23269692	deterministic	X
cg23281803	stochastic
cg23288099	deterministic	X
cg23289581	deterministic	X
cg23305129	deterministic
cg23316449	deterministic	X
cg23319460	deterministic	X
cg23322546	deterministic
cg23336973	deterministic
cg23337866	deterministic	X
cg23342718	deterministic
cg23349968	deterministic
cg23372544	deterministic
cg23374863	deterministic	X
cg23406509	deterministic	X
cg23414387	deterministic
cg23432930	deterministic
cg23436576	deterministic
cg23439280	deterministic	X
cg23452259	deterministic	X
cg23453372	deterministic
cg23475489	deterministic
cg23484599	deterministic
cg23511151	deterministic	X
cg23525596	deterministic	X
cg23531340	deterministic	X
cg23534802	deterministic	X
cg23598212	deterministic
cg23602334	stochastic	XX
cg23617676	deterministic
cg23641707	deterministic	X
cg23651872	deterministic
cg23686113	deterministic	X
cg23705938	deterministic
cg23712462	deterministic	X
cg23725072	stochastic
cg23730558	deterministic
cg23740610	deterministic	X
cg23752000	deterministic	X
cg23756474	deterministic	X
cg23803223	deterministic	X
cg23836747	deterministic	X
cg23848471	deterministic	X
cg23853861	deterministic
cg23864949	deterministic	X
cg23873525	deterministic	X
cg23875404	deterministic	X
cg23883874	deterministic	X
cg23885108	deterministic	X
cg23895220	deterministic
cg23906067	deterministic
cg23906738	deterministic
cg23920953	deterministic	X
cg23951474	deterministic
cg23959605	deterministic	X
cg23961466	deterministic
cg23973393	deterministic	X
cg23981172	deterministic	X
cg23990334	deterministic
cg24032710	deterministic
cg24067118	deterministic
cg24070541	deterministic	X
cg24073122	stochastic
cg24083746	deterministic	X
cg24092773	deterministic
cg24101492	deterministic	X
cg24122124	stochastic
cg24126941	deterministic	X
cg24127278	deterministic	X
cg24138867	deterministic
cg24143129	deterministic	X
cg24148085	deterministic	X
cg24157892	deterministic
cg24168308	deterministic
cg24216596	deterministic
cg24295423	deterministic
cg24345747	deterministic	X
cg24346629	deterministic
cg24362726	deterministic	X
cg24367628	deterministic	X
cg24376689	deterministic
cg24379332	stochastic
cg24440468	deterministic
cg24461524	stochastic
cg24474037	deterministic	X
cg24535439	deterministic	X
cg24535475	deterministic
cg24539455	deterministic
cg24563570	deterministic
cg24566400	deterministic
cg24586758	deterministic
cg24599249	deterministic
cg24610231	deterministic
cg24639754	deterministic
cg24642468	deterministic	X
cg24649332	deterministic	X
cg24656271	deterministic	X
cg24659054	deterministic	X
cg24663971	deterministic	X
cg24673605	deterministic	X
cg24675150	stochastic
cg24685664	deterministic
cg24694501	deterministic	X
cg24699985	deterministic	X
cg24703660	deterministic
cg24711774	deterministic
cg24717061	deterministic	X
cg24717695	deterministic
cg24718722	deterministic	X
cg24724583	deterministic
cg24753061	deterministic
cg24757937	deterministic	X
cg24761525	deterministic	X
cg24782772	deterministic	X
cg24804179	deterministic
cg24807850	deterministic	X
cg24808901	deterministic
cg24812442	deterministic	X
cg24825027	deterministic
cg24830494	deterministic	X
cg24838010	stochastic
cg24871414	deterministic
cg24875029	deterministic
cg24876897	deterministic	X
cg24877675	deterministic	X
cg24900963	deterministic	X
cg24902478	deterministic
cg24903144	deterministic
cg24907270	deterministic	X
cg24942922	deterministic
cg24951754	deterministic
cg24960149	deterministic	X
cg25001930	stochastic
cg25007283	deterministic	X
cg25017403	deterministic	X
cg25051805	deterministic	X
cg25091367	deterministic	X
cg25102726	deterministic
cg25112202	deterministic	X
cg25121621	deterministic	X
cg25124045	deterministic	X
cg25132510	deterministic	X
cg25147376	stochastic
cg25170034	deterministic	X
cg25204743	deterministic
cg25221615	deterministic	X
cg25286536	deterministic
cg25337691	stochastic
cg25372693	deterministic	X
cg25375186	deterministic	X
cg25388527	deterministic
cg25403721	deterministic
cg25425074	deterministic	X
cg25457886	deterministic	X
cg25479788	deterministic
cg25491456	deterministic
cg25544461	deterministic	X
cg25564443	deterministic
cg25573227	deterministic
cg25591451	deterministic	X
cg25591868	deterministic	X
cg25592977	deterministic	X
cg25593948	deterministic	X
cg25600933	deterministic	X
cg25626519	deterministic	X
cg25642917	deterministic
cg25660566	deterministic	X
cg25661884	deterministic	X
cg25693132	deterministic	X
cg25694915	stochastic
cg25712088	stochastic
cg25741487	deterministic	X
cg25744127	deterministic	X
cg25752163	stochastic
cg25757115	deterministic
cg25809290	deterministic	X
cg25819441	deterministic	X
cg25827255	deterministic	X
cg25866552	stochastic
cg25892286	deterministic	X
cg25910261	deterministic
cg25938735	deterministic	X
cg25941299	deterministic	X
cg25976804	deterministic
cg25986202	deterministic
cg26006951	deterministic	X
cg26008908	stochastic
cg26021246	deterministic
cg26033710	deterministic	X
cg26054764	deterministic	X
cg26064535	deterministic	X
cg26113233	deterministic
cg26114961	deterministic
cg26142965	deterministic
[truncated: 111 more rows]
